# Supplementary material for: Tetraammine(carbonato-κ2 O,O′)cobalt(III) perchlorate
Source: Acta Crystallogr Sect E Struct Rep Online. 2013 Jul 6;69(Pt 8):i45–6. doi: 10.1107/S1600536813018187 (PMC3793665; doi:10.1107/S1600536813018187)
Supplement: Supplementary file 1 [file e-69-00i45-sup1.cif]

##############################################################################
#                                                                            #
# This CIF contains the data in a paper accepted for publication in          #
# Acta Crystallographica Section E. It conforms to the requirements of       #
# Notes for Authors for Acta Crystallographica Section E, and has been       #
# peer reviewed under the auspices of the IUCr Commission on Journals.       #
#                                                                            #
# Full details of the Crystallographic Information File format               #
# are given in the paper "The Crystallographic Information File (CIF):       #
# a New Standard Archive File for Crystallography" by S. R. Hall, F. H.      #
# Allen and I. D. Brown [Acta Cryst. (1991), A47, 655-685].                  #
#                                                                            #
# The current version of the core CIF dictionary is obtainable from          #
# ftp://ftp.iucr.org/pub/cif_core.dic.                                       #
#                                                                            #
# Software is freely available for graphical display of the structure(s)     #
# in this CIF. For information consult the CIF software page                 #
# http://www.iucr.org/resources/cif/software.                                #
#                                                                            #
# This file may be used for bona fide research purposes within the           #
# scientific community so long as proper attribution is given to the journal # 
# article from which it was obtained.                                        #
#                                                                            #
##############################################################################
data_global
_audit_creation_method     'PLATON <TABLE ACC> option'
_journal_date_recd_electronic     2013-06-20
_journal_date_accepted     2013-07-01
_journal_name_full     'Acta Crystallographica, Section E'
_journal_year     2013
_journal_volume     69
_journal_issue      8
_journal_page_first     i45
_journal_page_last     i46
_journal_paper_category     QI
_journal_paper_doi     10.1107/S1600536813018187
_journal_coeditor_code     LH5627
_publ_contact_author_name     'Kandasamy Jothivenkatachalam'
_publ_contact_author_address
;
Department of Chemistry,
Anna University - BIT campus,
Tiruchirappalli- 620 024,
Tamil Nadu, India
;
_publ_contact_author_email     'jothivenkat@yahoo.com,tommtrichy@yahoo.co.in'
_publ_contact_author_fax     ?
_publ_contact_author_phone     +91-431-2351828
_publ_section_title
;
Tetraammine(carbonato-\k^2^<i>O</i>,<i>O</i>')cobalt(III) perchlorate
;
loop_
    _publ_author_name
    _publ_author_address
    'Singaravelu Chandra Mohan'
;
Department of Chemistry,
Anna University -- BIT Campus,
Tiruchirappalli 620 024,
Tamil Nadu, India
;
    'Samson Jegan Jenniefer'
;
School of Chemistry
Bharathidasan University
Tiruchirappalli 620 024
Tamilnadu, India
;
    'Packianathan Thomas Muthiah'
;
School of Chemistry
Bharathidasan University
Tiruchirappalli 620 024
Tamilnadu, India
;
    'Kandasamy Jothivenkatachalam'
;
Department of Chemistry,
Anna University -- BIT Campus,
Tiruchirappalli 620 024,
Tamil Nadu, India
;
data_I
_chemical_name_systematic
;
Tetraammine(carbonato-\k^2^<i>O</i>,<i>O</i>')cobalt(III) perchlorate
;
_chemical_name_common     ?
_chemical_formula_moiety     'C H12 Co N4 O3, Cl O4'
_chemical_formula_sum     'C H12 Cl Co N4 O7 '
_chemical_formula_structural     ?
_chemical_formula_iupac     '[Co (C O3) (N H3)4] Cl O4'
_chemical_formula_weight     286.53
_chemical_melting_point     ?
_symmetry_cell_setting     orthorhombic
_symmetry_space_group_name_H-M     'P n m a'
_symmetry_space_group_name_Hall     '-P 2ac 2n'
loop_
    _symmetry_equiv_pos_site_id
    _symmetry_equiv_pos_as_xyz
    1 x,y,z
    2 1/2-x,-y,1/2+z
    3 1/2+x,1/2-y,1/2-z
    4 -x,1/2+y,-z
    5 -x,-y,-z
    6 1/2+x,y,1/2-z
    7 1/2-x,1/2+y,1/2+z
    8 x,1/2-y,z
_cell_length_a     17.8961(5)
_cell_length_b     8.0768(2)
_cell_length_c     6.8871(2)
_cell_angle_alpha     90
_cell_angle_beta     90
_cell_angle_gamma     90
_cell_volume     995.48(5)
_cell_formula_units_Z     4
_cell_measurement_reflns_used     1947
_cell_measurement_theta_min     2.28
_cell_measurement_theta_max     32.97
_cell_measurement_temperature     296
_cell_special_details
;
;
_exptl_crystal_description     'plate'
_exptl_crystal_colour     'purple'
_exptl_crystal_size_max     0.090
_exptl_crystal_size_mid     0.080
_exptl_crystal_size_min     0.070
_exptl_crystal_size_rad     ?
_exptl_crystal_density_diffrn     1.912
_exptl_crystal_density_meas     ?
_exptl_crystal_density_method     'Not Measured'
_exptl_crystal_F_000     584
_exptl_absorpt_coefficient_mu     2.014
_exptl_absorpt_correction_type     multi-scan
_exptl_absorpt_process_details     '(SADABS; Bruker, 2008)'
_exptl_absorpt_correction_T_min     0.951
_exptl_absorpt_correction_T_max     0.962
_exptl_special_details
;
;
_diffrn_ambient_temperature     296
_diffrn_radiation_type     'MoK\a'
_diffrn_radiation_wavelength     0.71073
_diffrn_radiation_source     'fine-focus sealed tube'
_diffrn_radiation_monochromator     graphite
_diffrn_measurement_device_type     'Bruker SMART APEXII CCD area-detector'
_diffrn_measurement_method     '\f and \w scans'
_diffrn_detector_area_resol_mean     ?
_diffrn_reflns_number     12900
_diffrn_reflns_av_R_equivalents     0.0321
_diffrn_reflns_av_sigmaI/netI     0.0226
_diffrn_reflns_theta_min     2.28
_diffrn_reflns_theta_max     32.97
_diffrn_reflns_theta_full     25.00
_diffrn_measured_fraction_theta_max     0.977
_diffrn_measured_fraction_theta_full     1.000
_diffrn_reflns_limit_h_min     -27
_diffrn_reflns_limit_h_max     27
_diffrn_reflns_limit_k_min     -11
_diffrn_reflns_limit_k_max     12
_diffrn_reflns_limit_l_min     -10
_diffrn_reflns_limit_l_max     10
_diffrn_reflns_reduction_process
;
;
_diffrn_standards_number     0
_diffrn_standards_interval_count     .
_diffrn_standards_interval_time     .
_diffrn_standards_decay_%     ?
loop_
    _diffrn_standard_refln_index_h
    _diffrn_standard_refln_index_k
    _diffrn_standard_refln_index_l
    ? ? ?
_refine_special_details
;
Refinement on <i>F</i>^2^ for ALL reflections except those flagged by the user
for potential systematic errors. Weighted <i>R</i>-factors <i>wR</i> and all
goodnesses of fit <i>S</i> are based on <i>F</i>^2^, conventional
<i>R</i>-factors <i>R</i> are based on <i>F</i>, with <i>F</i> set to zero for
negative <i>F</i>^2^. The observed criterion of <i>F</i>^2^ > \s(<i>F</i>^2^)
is used only for calculating -<i>R</i>-factor-obs <i>etc</i>. and is not
relevant to the choice of reflections for refinement. <i>R</i>-factors based
on <i>F</i>^2^ are statistically about twice as large as those based on
<i>F</i>, and <i>R</i>-factors based on ALL data will be even larger.
;
_reflns_number_total     1947
_reflns_number_gt     1565
_reflns_threshold_expression     I>2\s(I)
_refine_ls_structure_factor_coef     Fsqd
_refine_ls_matrix_type     full
_refine_ls_R_factor_all     0.0525
_refine_ls_R_factor_gt     0.0417
_refine_ls_wR_factor_gt     0.1430
_refine_ls_wR_factor_ref     0.1528
_refine_ls_goodness_of_fit_ref     1.153
_refine_ls_restrained_S_all     1.153
_refine_ls_number_reflns     1947
_refine_ls_number_parameters     91
_refine_ls_number_restraints     0
_refine_ls_number_constraints     ?
_refine_ls_hydrogen_treatment     mixed
_refine_ls_weighting_scheme     calc
_refine_ls_weighting_details
         'calc w=1/[\s^2^(Fo^2^)+(0.1000P)^2^]         where P=(Fo^2^+2Fc^2^)/3'
_atom_sites_solution_hydrogens     geom
_atom_sites_solution_primary     direct
_atom_sites_solution_secondary     difmap
_refine_ls_shift/su_max     0.000
_refine_ls_shift/su_mean     0.000
_refine_diff_density_max     1.063
_refine_diff_density_min     -0.748
_refine_ls_extinction_method     'none'
_refine_ls_abs_structure_details     ?
_refine_ls_abs_structure_Flack     .
loop_
    _atom_type_symbol
    _atom_type_description
    _atom_type_scat_dispersion_real
    _atom_type_scat_dispersion_imag
    _atom_type_scat_source
    O O 0.0106 0.0060 'International Tables Vol C Tables 4.2.6.8 and 6.1.1.4'
    N N 0.0061 0.0033 'International Tables Vol C Tables 4.2.6.8 and 6.1.1.4'
    Co Co 0.3494 0.9721 'International Tables Vol C Tables 4.2.6.8 and 6.1.1.4'
    Cl Cl 0.1484 0.1585 'International Tables Vol C Tables 4.2.6.8 and 6.1.1.4'
    H H 0.0000 0.0000 'International Tables Vol C Tables 4.2.6.8 and 6.1.1.4'
    C C 0.0033 0.0016 'International Tables Vol C Tables 4.2.6.8 and 6.1.1.4'
_computing_data_collection     'APEX2 (Bruker, 2008)'
_computing_cell_refinement     'SAINT (Bruker, 2008)'
_computing_data_reduction     'SAINT (Bruker, 2008)'
_computing_structure_solution     'SHELXS97 (Sheldrick, 2008)'
_computing_structure_refinement     'SHELXL97 (Sheldrick, 2008)'
_computing_molecular_graphics
     '<i>POV-RAY</i> (Persistence of Vision Team, 2004) and PLATON (Spek, 2009)'
_computing_publication_material     'PLATON (Spek, 2009)'
loop_
    _atom_site_type_symbol
    _atom_site_label
    _atom_site_fract_x
    _atom_site_fract_y
    _atom_site_fract_z
    _atom_site_U_iso_or_equiv
    _atom_site_thermal_displace_type
    _atom_site_calc_flag
    _atom_site_refinement_flags
    _atom_site_occupancy
    Co Co1 0.07671(2) 0.25000 0.88852(5) 0.02580(10)
                                                   Uani . . 1.000
    O O1 0.05126(10) 0.1164(2) 1.10933(19) 0.0324(5) Uani . . 1.000
    O O2 0.01415(17) 0.25000 1.3801(3) 0.0486(9) Uani . . 1.000
    N N1 0.09597(12) 0.0723(2) 0.7015(3) 0.0362(5) Uani . . 1.000
    N N3 -0.02722(17) 0.25000 0.8052(4) 0.0328(8) Uani . . 1.000
    N N4 0.18057(18) 0.25000 0.9753(5) 0.0380(9) Uani . . 1.000
    C C1 0.03851(18) 0.25000 1.2100(4) 0.0319(8) Uani . . 1.000
    Cl Cl2 0.27539(5) 0.25000 0.48795(14) 0.0426(3) Uani . . 1.000
    O O3 0.3348(3) 0.25000 0.3518(8) 0.0950(17) Uani . . 1.000
    O O4 0.2027(3) 0.25000 0.4051(6) 0.149(4) Uani . . 1.000
    O O5 0.2799(3) 0.1123(4) 0.6072(7) 0.131(2) Uani . . 1.000
    H H1A 0.14500 0.05620 0.69100 0.0540 Uiso calc R 1.000
    H H1B 0.07740 0.10050 0.58620 0.0540 Uiso calc R 1.000
    H H1C 0.07430 -0.02060 0.74220 0.0540 Uiso calc R 1.000
    H H2 0.1869(18) 0.174(4) 1.035(5) 0.052(10) Uiso . . 1.000
    H H3 0.209(3) 0.25000 0.904(8) 0.062(19) Uiso . . 1.000
    H H4 -0.0472(17) 0.171(3) 0.843(4) 0.032(7) Uiso . . 1.000
    H H5 -0.029(2) 0.25000 0.686(6) 0.023(8) Uiso . . 1.000
loop_
    _atom_site_aniso_label
    _atom_site_aniso_U_11
    _atom_site_aniso_U_22
    _atom_site_aniso_U_33
    _atom_site_aniso_U_12
    _atom_site_aniso_U_13
    _atom_site_aniso_U_23
    Co1 0.0320(3) 0.0241(2) 0.0213(2) 0.0000 -0.00210(10)
                                                        0.0000
    O1 0.0417(9) 0.0285(8) 0.0269(7) -0.0032(7) -0.0017(5) 0.0027(5)
    O2 0.0462(14) 0.077(2) 0.0227(10) 0.0000 0.0028(8) 0.0000
    N1 0.0450(10) 0.0319(9) 0.0318(8) 0.0014(8) 0.0007(8) -0.0035(7)
    N3 0.0368(13) 0.0343(14) 0.0272(12) 0.0000 -0.0029(10) 0.0000
    N4 0.0369(14) 0.0407(18) 0.0364(14) 0.0000 -0.0037(12) 0.0000
    C1 0.0336(13) 0.0392(16) 0.0230(11) 0.0000 -0.0044(10) 0.0000
    Cl2 0.0418(4) 0.0377(5) 0.0482(5) 0.0000 0.0064(3) 0.0000
    O3 0.102(3) 0.068(3) 0.115(3) 0.0000 0.076(3) 0.0000
    O4 0.066(3) 0.324(11) 0.056(3) 0.0000 -0.0011(19) 0.0000
    O5 0.162(4) 0.0684(19) 0.161(4) 0.041(2) 0.070(3) 0.054(2)
_geom_special_details
;
Bond distances, angles <i>etc</i>. have been calculated using the rounded
fractional coordinates. All su's are estimated from the variances of the
(full) variance-covariance matrix. The cell e.s.d.'s are taken into account in
the estimation of distances, angles and torsion angles
;
loop_
    _geom_bond_atom_site_label_1
    _geom_bond_atom_site_label_2
    _geom_bond_site_symmetry_1
    _geom_bond_site_symmetry_2
    _geom_bond_distance
    _geom_bond_publ_flag
    Co1 O1 . . 1.9195(15) no
    Co1 N1 . . 1.9590(19) no
    Co1 N3 . . 1.947(3) no
    Co1 N4 . . 1.952(3) no
    Co1 O1 . 8_555 1.9195(15) no
    Co1 N1 . 8_555 1.9590(19) no
    Cl2 O5 . 8_555 1.385(4) no
    Cl2 O3 . . 1.418(6) no
    Cl2 O4 . . 1.421(5) no
    Cl2 O5 . . 1.385(4) no
    O1 C1 . . 1.303(2) no
    O2 C1 . . 1.250(4) no
    N1 H1A . . 0.8900 no
    N1 H1B . . 0.8900 no
    N1 H1C . . 0.8900 no
    N3 H4 . . 0.78(3) no
    N3 H5 . . 0.82(4) no
    N3 H4 . 8_555 0.78(3) no
    N4 H3 . . 0.71(5) no
    N4 H2 . 8_555 0.75(3) no
    N4 H2 . . 0.75(3) no
loop_
    _geom_contact_atom_site_label_1
    _geom_contact_atom_site_label_2
    _geom_contact_distance
    _geom_contact_site_symmetry_1
    _geom_contact_site_symmetry_2
    _geom_contact_publ_flag
    Co1 O2 3.676(2) . 1_554 no
    Co1 O1 3.7420(17) . 4_557 no
    Co1 O1 3.7420(17) . 5_557 no
    Co1 O2 3.676(2) . 8_554 no
    Cl2 H1A 3.1400 . 8_555 no
    Cl2 H1A 3.1400 . . no
    Cl2 H3 3.10(5) . . no
    Cl2 H3 3.10(5) . . no
    O1 O2 2.255(2) . . no
    O1 N3 3.0478(18) . 5_557 no
    O1 N3 2.743(3) . . no
    O1 Co1 3.7420(17) . 4_547 no
    O1 N1 2.942(2) . . no
    O1 N4 2.715(3) . . no
    O1 O1 3.028(2) . 5_557 no
    O1 N3 3.0478(18) . 4_547 no
    O1 O1 2.158(2) . 8_555 no
    O1 Co1 3.7420(17) . 5_557 no
    O2 N1 3.017(3) . 8_556 no
    O2 N3 3.020(4) . 8_556 no
    O2 Co1 3.676(2) . 1_556 no
    O2 O1 2.255(2) . 8_555 no
    O2 N3 3.020(4) . 1_556 no
    O2 Co1 3.676(2) . 8_556 no
    O2 O1 2.255(2) . . no
    O2 N1 3.017(3) . 1_556 no
    O3 N1 3.063(3) . 2_554 no
    O3 N1 3.063(3) . 7_554 no
    O4 N1 3.143(5) . 8_555 no
    O4 N4 2.987(5) . 1_554 no
    O4 C1 3.231(6) . 8_554 no
    O4 C1 3.231(6) . 1_554 no
    O4 N4 2.987(5) . 8_554 no
    O4 N1 3.143(5) . . no
    O5 N4 3.145(4) . 7_544 no
    O5 N4 3.145(4) . 2_554 no
    O1 H1C 2.5900 . 5_557 no
    O1 H2 2.52(3) . . no
    O1 H4 2.35(2) . 5_557 no
    O1 H4 2.58(3) . . no
    O1 H1C 2.7900 . . no
    O2 H1C 2.5800 . 5_557 no
    O2 H5 2.24(4) . 1_556 no
    O2 H1B 2.1800 . 8_556 no
    O2 H1C 2.5800 . 4_557 no
    O2 H5 2.24(4) . 8_556 no
    O2 H1B 2.1800 . 1_556 no
    O3 H1A 2.7300 . 7_554 no
    O3 H1A 2.7300 . 2_554 no
    O3 H1C 2.5800 . 2_554 no
    O3 H1C 2.5800 . 7_554 no
    O4 H1A 2.7200 . . no
    O4 H2 2.64(3) . 1_554 no
    O4 H1B 2.8400 . . no
    O4 H2 2.64(3) . 8_554 no
    O4 H1A 2.7200 . 8_555 no
    O4 H1B 2.8400 . 8_555 no
    O5 H3 2.65(5) . . no
    O5 H1A 2.5200 . . no
    O5 H2 2.44(3) . 2_554 no
    O5 H3 2.65(5) . . no
    N1 O1 2.942(2) . . no
    N1 O4 3.143(5) . . no
    N1 N1 2.871(2) . 8_555 no
    N1 N3 2.726(3) . . no
    N1 O2 3.017(3) . 1_554 no
    N1 O4 3.143(5) . . no
    N1 O3 3.063(3) . 2_555 no
    N1 N4 2.812(4) . . no
    N1 O2 3.017(3) . 8_554 no
    N1 O3 3.063(3) . 7_545 no
    N3 O2 3.020(4) . 8_554 no
    N3 O1 3.0478(18) . 5_557 no
    N3 O1 2.743(3) . 8_555 no
    N3 O1 3.0478(18) . 4_557 no
    N3 O1 2.743(3) . . no
    N3 N1 2.726(3) . 8_555 no
    N3 O2 3.020(4) . 1_554 no
    N3 N1 2.726(3) . . no
    N3 C1 3.026(4) . . no
    N4 N1 2.812(4) . 8_555 no
    N4 O1 2.715(3) . . no
    N4 O4 2.987(5) . 8_556 no
    N4 O1 2.715(3) . 8_555 no
    N4 O5 3.145(4) . 7_555 no
    N4 N1 2.812(4) . . no
    N4 C1 3.013(5) . . no
    N4 O4 2.987(5) . 1_556 no
    N4 O5 3.145(4) . 2_555 no
    N1 H5 2.66(3) . . no
    N1 H3 2.85(5) . . no
    N1 H4 2.86(3) . . no
    N1 H1B 2.7800 . 8_555 no
    N1 H2 2.93(3) . . no
    N3 H1C 2.8800 . 8_555 no
    N3 H1B 2.6900 . . no
    N3 H1C 2.8800 . . no
    N3 H1B 2.6900 . 8_555 no
    N4 H1A 2.5900 . 8_555 no
    N4 H1A 2.5900 . . no
    C1 O4 3.231(6) . 1_556 no
    C1 N3 3.026(4) . . no
    C1 N4 3.013(5) . . no
    C1 O4 3.231(6) . 8_556 no
    C1 H2 2.98(3) . . no
    C1 H1C 2.7600 . 5_557 no
    C1 H4 3.03(3) . . no
    C1 H1B 2.9400 . 1_556 no
    C1 H4 3.03(3) . 8_555 no
    C1 H1C 2.7600 . 4_557 no
    C1 H1B 2.9400 . 8_556 no
    C1 H2 2.98(3) . 8_555 no
    H1A H3 2.4300 . . no
    H1A O3 2.7300 . 2_555 no
    H1A O3 2.7300 . 7_545 no
    H1A O5 2.5200 . . no
    H1A Cl2 3.1400 . . no
    H1A O4 2.7200 . . no
    H1A Cl2 3.1400 . . no
    H1A O4 2.7200 . . no
    H1B O2 2.1800 . 8_554 no
    H1B C1 2.9400 . 1_554 no
    H1B H5 2.3600 . . no
    H1B O2 2.1800 . 1_554 no
    H1B O4 2.8400 . . no
    H1B O4 2.8400 . . no
    H1B C1 2.9400 . 8_554 no
    H1B H1B 2.4100 . 8_555 no
    H1C C1 2.7600 . 4_547 no
    H1C O1 2.5900 . 5_557 no
    H1C O2 2.5800 . 5_557 no
    H1C O3 2.5800 . 2_555 no
    H1C O2 2.5800 . 4_547 no
    H1C C1 2.7600 . 5_557 no
    H1C O3 2.5800 . 7_545 no
    H2 O4 2.64(3) . 1_556 no
    H2 O4 2.64(3) . 8_556 no
    H2 O5 2.44(3) . 2_555 no
    H3 Cl2 3.10(5) . . no
    H3 O5 2.65(5) . . no
    H3 H1A 2.4300 . . no
    H3 Cl2 3.10(5) . . no
    H3 O5 2.65(5) . 8_555 no
    H3 H1A 2.4300 . 8_555 no
    H4 O1 2.35(2) . 5_557 no
    H5 O2 2.24(4) . 8_554 no
    H5 H1B 2.3600 . 8_555 no
    H5 H1B 2.3600 . . no
    H5 O2 2.24(4) . 1_554 no
loop_
    _geom_angle_atom_site_label_1
    _geom_angle_atom_site_label_2
    _geom_angle_atom_site_label_3
    _geom_angle_site_symmetry_1
    _geom_angle_site_symmetry_2
    _geom_angle_site_symmetry_3
    _geom_angle
    _geom_angle_publ_flag
    O1 Co1 N1 . . . 98.67(7) no
    O1 Co1 N3 . . . 90.39(9) no
    O1 Co1 N4 . . . 89.05(10) no
    O1 Co1 C1 . . . 34.21(5) no
    O1 Co1 O1 . . 8_555 68.41(7) no
    O1 Co1 N1 . . 8_555 167.04(7) no
    N1 Co1 N3 . . . 88.53(8) no
    N1 Co1 N4 . . . 91.94(9) no
    N1 Co1 C1 . . . 132.85(6) no
    O1 Co1 N1 8_555 . . 167.04(7) no
    N1 Co1 N1 . . 8_555 94.22(8) no
    N3 Co1 N4 . . . 179.32(13) no
    N3 Co1 C1 . . . 89.99(11) no
    O1 Co1 N3 8_555 . . 90.39(9) no
    N1 Co1 N3 8_555 . . 88.53(8) no
    N4 Co1 C1 . . . 89.33(13) no
    O1 Co1 N4 8_555 . . 89.05(10) no
    N1 Co1 N4 8_555 . . 91.94(9) no
    O1 Co1 C1 8_555 . . 34.21(5) no
    N1 Co1 C1 8_555 . . 132.85(6) no
    O1 Co1 N1 8_555 . 8_555 98.67(7) no
    O5 Cl2 O5 . . 8_555 106.9(3) no
    O3 Cl2 O5 . . . 110.4(2) no
    O3 Cl2 O5 . . 8_555 110.4(2) no
    O3 Cl2 O4 . . . 114.9(3) no
    O4 Cl2 O5 . . . 107.0(2) no
    Co1 O1 C1 . . . 89.86(13) no
    Co1 N1 H1C . . . 110.00 no
    Co1 N1 H1B . . . 109.00 no
    H1A N1 H1C . . . 109.00 no
    H1B N1 H1C . . . 110.00 no
    H1A N1 H1B . . . 109.00 no
    Co1 N1 H1A . . . 110.00 no
    H4 N3 H4 . . 8_555 111(3) no
    H4 N3 H5 8_555 . . 109(2) no
    H4 N3 H5 . . . 109(2) no
    Co1 N3 H4 . . 8_555 110(2) no
    Co1 N3 H4 . . . 110(2) no
    Co1 N3 H5 . . . 109(3) no
    H2 N4 H3 8_555 . . 106(3) no
    Co1 N4 H2 . . 8_555 108(2) no
    Co1 N4 H2 . . . 108(2) no
    Co1 N4 H3 . . . 118(4) no
    H2 N4 H2 . . 8_555 110(4) no
    H2 N4 H3 . . . 106(3) no
    Co1 C1 O2 . . . 176.8(3) no
    Co1 C1 O1 . . 8_555 55.93(12) no
    O1 C1 O1 . . 8_555 111.9(2) no
    O1 C1 O2 8_555 . . 124.05(12) no
    O1 C1 O2 . . . 124.05(12) no
    Co1 C1 O1 . . . 55.93(12) no
loop_
    _geom_torsion_atom_site_label_1
    _geom_torsion_atom_site_label_2
    _geom_torsion_atom_site_label_3
    _geom_torsion_atom_site_label_4
    _geom_torsion_site_symmetry_1
    _geom_torsion_site_symmetry_2
    _geom_torsion_site_symmetry_3
    _geom_torsion_site_symmetry_4
    _geom_torsion
    _geom_torsion_publ_flag
    N1 Co1 O1 C1 . . . . -177.97(17) no
    N3 Co1 O1 C1 . . . . -89.40(17) no
    N4 Co1 O1 C1 . . . . 90.22(17) no
    O1 Co1 O1 C1 8_555 . . . 0.87(16) no
    O1 Co1 C1 O1 . . . 8_555 178.6(3) no
    N1 Co1 C1 O1 . . . . 2.7(2) no
    N1 Co1 C1 O1 . . . 8_555 -178.69(14) no
    N3 Co1 C1 O1 . . . . 90.72(15) no
    N4 Co1 C1 O1 . . . . -89.29(15) no
    O1 Co1 C1 O1 8_555 . . . -178.6(3) no
    N1 Co1 C1 O1 8_555 . . . 178.69(14) no
    O1 Co1 O1 C1 . . 8_555 . -0.87(16) no
    Co1 O1 C1 O2 . . . . 176.1(3) no
    Co1 O1 C1 O1 . . . 8_555 -1.3(2) no
loop_
    _geom_hbond_atom_site_label_D
    _geom_hbond_atom_site_label_H
    _geom_hbond_atom_site_label_A
    _geom_hbond_site_symmetry_A
    _geom_hbond_distance_DH
    _geom_hbond_distance_HA
    _geom_hbond_distance_DA
    _geom_hbond_angle_DHA
    _geom_hbond_publ_flag
    N1 H1A O5 . 0.89 2.52 3.371(6) 159 yes
    N1 H1B O2 1_554 0.89 2.18 3.017(3) 156 yes
    N1 H1C O3 2_555 0.89 2.58 3.063(3) 115 yes
    N1 H1C O2 4_547 0.89 2.58 3.313(3) 140 yes
    N1 H1C O1 5_557 0.89 2.59 3.311(3) 139 yes
    N4 H2 O5 2_555 0.75(3) 2.44(3) 3.145(4) 158(3) yes
    N3 H4 O1 5_557 0.78(3) 2.35(2) 3.0478(18) 151(3) yes
    N3 H5 O2 1_554 0.82(4) 2.24(4) 3.020(4) 158(3) yes
