# Supplementary material for: Tetraammine(carbonato-κ2 O,O′)cobalt(III) perchlorate
Source: Acta Crystallogr Sect E Struct Rep Online. 2013 Jul 6;69(Pt 8):i45–6. doi: 10.1107/S1600536813018187 (PMC3793665; doi:10.1107/S1600536813018187)
Supplement: Supplementary file 2 [file e-69-00i45-Isup2.hkl]

# 
# h,k,l, Fc-squared, Fo-squared, sigma(Fo-squared) and status flag 
# 
data_I
_shelx_title ' PTM1109 in Pnma' 
_shelx_refln_list_code          4 
_shelx_F_calc_maximum      241.18 
_exptl_crystal_F_000       156.00 
_reflns_d_resolution_high  0.6530 
 
loop_ 
 _symmetry_equiv_pos_as_xyz 
 'x, y, z' 
 '-x+1/2, -y, z+1/2' 
 '-x, y+1/2, -z' 
 'x+1/2, -y+1/2, -z+1/2' 
 '-x, -y, -z' 
 'x-1/2, y, -z-1/2' 
 'x, -y-1/2, z' 
 '-x-1/2, y-1/2, z-1/2' 
 
_cell_length_a    17.8961 
_cell_length_b     8.0768 
_cell_length_c     6.8871 
_cell_angle_alpha  90.000 
_cell_angle_beta   90.000 
_cell_angle_gamma  90.000 
 
_shelx_F_squared_multiplier     1.000 
 
loop_ 
 _refln_index_h 
 _refln_index_k 
 _refln_index_l 
 _refln_F_squared_calc 
 _refln_F_squared_meas 
 _refln_F_squared_sigma 
 _refln_observed_status 
   2   0   0     1357.19     1169.70     19.10 o 
   4   0   0     5209.66     5575.19     87.01 o 
   6   0   0    10802.22    10931.90    136.03 o 
   8   0   0     9640.25     8869.87    111.68 o 
  10   0   0      155.62      152.37      4.97 o 
  12   0   0      499.64      442.01     14.72 o 
  14   0   0     1033.91      995.94     25.08 o 
  16   0   0      333.97      362.69     13.82 o 
  18   0   0       36.85       44.81      7.44 o 
  20   0   0      594.62      675.79     25.57 o 
  22   0   0       43.13       40.72      8.57 o 
  24   0   0        2.56        1.03      6.31 o 
  26   0   0       73.82       96.41     12.52 o 
   2   1   0    13347.56    12996.89    124.19 o 
   4   1   0    25930.34    25767.51    435.63 o 
   6   1   0      340.41      341.40      4.82 o 
   8   1   0      124.57      146.74      3.31 o 
  10   1   0    10114.87     8803.73     82.80 o 
  12   1   0      158.49      117.97      3.86 o 
  14   1   0      123.79       90.80      4.12 o 
  16   1   0     1382.07     1371.95     23.49 o 
  18   1   0      143.06      179.46      8.56 o 
  20   1   0       45.46       59.77      6.98 o 
  22   1   0       56.49       51.80      7.36 o 
  24   1   0       64.02       73.54      6.28 o 
  26   1   0       30.47       27.24      6.72 o 
   0   2   0    58169.10    50420.59    581.85 o 
   2   2   0      141.60      148.17      3.24 o 
   4   2   0     3884.84     3909.39     35.08 o 
   6   2   0      158.52      129.99      2.99 o 
   8   2   0     3347.10     3709.81     36.16 o 
  10   2   0       52.07       80.47      3.03 o 
  12   2   0      657.30      657.55     10.93 o 
  14   2   0     1298.70     1285.66     19.30 o 
  16   2   0       69.71       78.73      5.46 o 
  18   2   0      133.63      164.28     12.18 o 
  20   2   0     1253.84     1270.47     39.39 o 
  22   2   0        0.99        5.14      4.01 o 
  24   2   0        6.15        0.30      3.56 o 
  26   2   0      153.18      167.20     14.43 o 
   2   3   0      138.32      131.71      3.49 o 
   4   3   0      519.36      548.19      8.51 o 
   6   3   0      154.81      133.37      3.12 o 
   8   3   0      473.21      322.83      5.05 o 
  10   3   0     3923.46     3830.36     39.15 o 
  12   3   0       10.33       20.24      2.46 o 
  14   3   0        1.44        2.29      2.60 o 
  16   3   0     1946.65     1880.68     41.33 o 
  18   3   0      536.51      498.36     14.40 o 
  20   3   0       21.06       22.42      4.20 o 
  22   3   0      209.19      179.49     19.13 o 
  24   3   0      208.28      197.44     13.74 o 
  26   3   0        4.06        2.97     11.06 o 
   0   4   0    11900.21    12010.21    163.56 o 
   2   4   0      282.81      376.15      5.92 o 
   4   4   0       17.09        5.32      1.41 o 
   6   4   0      514.06      299.57      6.97 o 
   8   4   0      451.92      648.88     11.97 o 
  10   4   0      282.30      361.25      8.87 o 
  12   4   0     1603.59     1369.36     22.91 o 
  14   4   0      878.95      888.26     18.78 o 
  16   4   0      125.15      121.25      8.67 o 
  18   4   0      236.45      252.81     15.34 o 
  20   4   0     1142.74     1004.88     45.43 o 
  22   4   0        4.83        2.90      7.10 o 
  24   4   0        2.51        3.64      5.86 o 
   2   5   0     2663.31     2669.79     34.08 o 
   4   5   0     3551.40     3918.59     50.04 o 
   6   5   0       88.20      111.20      5.12 o 
   8   5   0      781.18      655.10     15.85 o 
  10   5   0     3561.39     3635.08     56.12 o 
  12   5   0      130.00      185.80      8.58 o 
  14   5   0       48.29       22.63      5.73 o 
  16   5   0      950.40     1066.23     27.80 o 
  18   5   0       98.22       94.85      9.05 o 
  20   5   0       39.61       45.49      9.31 o 
  22   5   0       73.91       69.29      8.86 o 
  24   5   0       65.05       53.33      8.80 o 
   0   6   0    16406.66    16756.96    295.51 o 
   2   6   0      352.90      289.73      7.74 o 
   4   6   0       53.67       84.25      4.54 o 
   6   6   0     2691.88     2658.05     39.19 o 
   8   6   0      694.78      714.16     15.81 o 
  10   6   0       33.00       50.73      5.88 o 
  12   6   0      543.32      562.87     32.46 o 
  14   6   0      348.59      378.16     14.92 o 
  16   6   0      126.01      121.06     11.02 o 
  18   6   0       38.73       57.37     11.90 o 
  20   6   0      357.85      410.03     33.24 o 
  22   6   0        6.85       -4.95      6.86 o 
   2   7   0     1130.84     1188.23     22.22 o 
   4   7   0     3940.18     3880.79     59.51 o 
   6   7   0       22.47       16.93      4.37 o 
   8   7   0        4.24        0.28      3.78 o 
  10   7   0     2188.25     2168.64     46.26 o 
  12   7   0        5.77       -0.20      4.48 o 
  14   7   0       50.77       34.25      6.77 o 
  16   7   0      241.15      275.35     31.08 o 
  18   7   0       53.45       76.12     11.22 o 
  20   7   0       11.77       18.72     12.25 o 
   0   8   0     4629.39     4617.90    148.05 o 
   2   8   0      131.28      136.01      8.29 o 
   4   8   0      236.92      240.45     10.77 o 
   6   8   0      582.97      612.97     18.24 o 
   8   8   0      695.02      655.80     19.86 o 
  10   8   0       68.04       71.68      7.79 o 
  12   8   0       34.15       37.82      7.18 o 
  14   8   0      283.29      309.22     15.36 o 
  16   8   0        1.33        5.47      7.54 o 
  18   8   0        7.31        2.07      8.31 o 
  20   8   0      228.06      265.66     25.41 o 
   2   9   0      187.02      227.00     11.18 o 
   4   9   0      765.50      668.51     20.07 o 
   6   9   0        6.78       17.51      5.66 o 
   8   9   0        1.61        9.72      5.27 o 
  10   9   0      720.05      685.57     35.82 o 
  12   9   0       20.01       22.18      7.13 o 
  14   9   0        7.54        4.27      6.65 o 
  16   9   0      149.82      168.80     30.54 o 
  18   9   0       58.37       75.97     20.50 o 
   0  10   0     1068.81      983.35     45.32 o 
   2  10   0       29.12       44.01      8.84 o 
   4  10   0        0.24       -2.49      5.09 o 
   6  10   0      254.52      240.39     13.18 o 
   8  10   0      109.71      110.16     10.19 o 
  10  10   0       17.57       19.14      7.21 o 
  12  10   0      118.53      120.74     11.75 o 
  14  10   0       94.38       85.44     13.09 o 
  16  10   0       15.68       27.25     16.83 o 
   2  11   0      158.99      191.48     15.20 o 
   4  11   0      195.93      217.63     30.21 o 
   6  11   0       25.36       14.10      8.73 o 
   8  11   0      101.33      100.27     10.82 o 
  10  11   0      306.91      300.44     24.09 o 
  12  11   0        5.93       12.25     14.68 o 
   0  12   0      381.39      391.70     32.26 o 
   2  12   0        9.17       10.22      9.36 o 
   1   0   1    14646.08    13944.55    295.87 o 
   2   0   1     4176.67     4290.09     44.08 o 
   3   0   1     1804.29     2003.36     21.08 o 
   4   0   1      847.55      761.74      8.64 o 
   5   0   1      381.16      372.33      7.24 o 
   6   0   1     8853.61     8982.97     86.51 o 
   7   0   1    14438.91    14050.38    142.15 o 
   8   0   1     5749.09     5366.52     51.99 o 
   9   0   1      830.17     1036.32     11.53 o 
  10   0   1     6470.82     6600.88     66.16 o 
  11   0   1      890.01      661.56      9.49 o 
  12   0   1      135.39       81.77      3.44 o 
  13   0   1     1989.01     1948.68     25.12 o 
  14   0   1      866.23      771.80     11.73 o 
  15   0   1        7.57        2.47      2.25 o 
  16   0   1      362.37      341.44      8.83 o 
  17   0   1       93.32       80.99      4.85 o 
  18   0   1      128.15      140.80      8.64 o 
  19   0   1      299.11      257.92     24.93 o 
  20   0   1       21.97       13.48      4.43 o 
  21   0   1       91.95      122.85      8.30 o 
  22   0   1       62.56       57.03      6.58 o 
  23   0   1       50.38       54.58      6.59 o 
  24   0   1       20.57       17.79      5.30 o 
  25   0   1        6.76       -1.32      5.30 o 
  26   0   1        1.41       -1.18      6.91 o 
  27   0   1       95.45      122.04     22.55 o 
   0   1   1     1759.29     1499.25     22.80 o 
   1   1   1     2792.14     3133.82     24.55 o 
   2   1   1      417.40      432.01      3.96 o 
   3   1   1    21245.64    21619.44    141.70 o 
   4   1   1     1247.63     1483.50     10.99 o 
   5   1   1       93.09       97.19      1.64 o 
   6   1   1     5721.00     5905.49     37.96 o 
   7   1   1      458.69      465.38      4.29 o 
   8   1   1      328.50      365.69      3.64 o 
   9   1   1     3186.41     3188.76     21.89 o 
  10   1   1      480.89      591.58      5.50 o 
  11   1   1     3118.59     3050.65     21.75 o 
  12   1   1     1059.75      930.80      9.09 o 
  13   1   1       11.73        9.41      1.41 o 
  14   1   1      445.56      509.73      7.24 o 
  15   1   1      121.08      106.84      3.38 o 
  16   1   1       10.61       10.45      1.94 o 
  17   1   1      873.15      935.83     15.75 o 
  18   1   1      348.88      326.93      7.43 o 
  19   1   1       46.34       46.92      3.47 o 
  20   1   1      249.50      239.25      6.73 o 
  21   1   1       19.38       18.06      3.01 o 
  22   1   1       35.87       33.83      3.73 o 
  23   1   1      174.76      168.93      8.18 o 
  24   1   1        3.46        4.05      3.25 o 
  25   1   1        0.28       -0.71      5.22 o 
  26   1   1       17.72       18.48      5.70 o 
   1   2   1     6495.72     6533.61     44.94 o 
   2   2   1      188.75      223.98      2.48 o 
   3   2   1     2274.89     2356.44     18.45 o 
   4   2   1       32.31       26.47      0.93 o 
   5   2   1      508.98      573.14      5.16 o 
   6   2   1      130.33      143.31      2.15 o 
   7   2   1     6433.73     6405.64     42.54 o 
   8   2   1     1102.56     1107.34      8.86 o 
   9   2   1       75.89       85.25      1.99 o 
  10   2   1     3131.98     3260.46     24.17 o 
  11   2   1       21.79       23.88      1.43 o 
  12   2   1     1224.60     1234.75     11.55 o 
  13   2   1     2082.47     2043.56     17.78 o 
  14   2   1       18.30       34.58      2.37 o 
  15   2   1       21.57       21.74      2.09 o 
  16   2   1      176.41      149.10      4.24 o 
  17   2   1        0.19       -1.70      1.70 o 
  18   2   1      270.69      296.28      9.87 o 
  19   2   1      429.27      417.44      9.49 o 
  20   2   1        0.07        2.42      2.11 o 
  21   2   1      121.08      119.70      7.14 o 
  22   2   1       73.41       81.25      8.14 o 
  23   2   1       32.83       30.19      5.20 o 
  24   2   1       31.73       22.27      5.67 o 
  25   2   1        6.02        2.79      4.19 o 
  26   2   1        0.06       -3.36      4.07 o 
   0   3   1       33.50       14.86      1.02 o 
   1   3   1       77.20      106.78      1.58 o 
   2   3   1     3089.05     2740.90     19.40 o 
   3   3   1     3667.37     3481.35     24.24 o 
   4   3   1        4.50        1.96      0.67 o 
   5   3   1        5.76        3.03      0.77 o 
   6   3   1     1167.35     1241.86     10.87 o 
   7   3   1      593.82      789.63      7.08 o 
   8   3   1     1645.34     1513.26     12.05 o 
   9   3   1     3686.74     3299.09     25.02 o 
  10   3   1      419.68      461.23      5.74 o 
  11   3   1     1148.65     1222.94     12.54 o 
  12   3   1      135.52      162.09      3.91 o 
  13   3   1      292.13      294.31      5.24 o 
  14   3   1      439.10      434.23      8.66 o 
  15   3   1       61.01       49.41      3.28 o 
  16   3   1      140.56      150.54      5.22 o 
  17   3   1      914.78      844.27     16.34 o 
  18   3   1      114.74      120.08      6.13 o 
  19   3   1       44.20       41.23      4.91 o 
  20   3   1      197.81      182.29      8.35 o 
  21   3   1       36.62       36.81      5.19 o 
  22   3   1       41.78       44.73      7.00 o 
  23   3   1      211.37      198.98      9.16 o 
  24   3   1        9.88       17.09      3.78 o 
  25   3   1        6.69        7.30      5.56 o 
  26   3   1       26.24       22.69     10.55 o 
   1   4   1     1065.35      960.53      8.27 o 
   2   4   1     2524.40     2443.27     18.03 o 
   3   4   1     1078.11     1156.44      9.14 o 
   4   4   1      316.16      436.37      4.44 o 
   5   4   1      507.06      507.95      5.29 o 
   6   4   1      357.57      299.07      4.06 o 
   7   4   1     2215.32     2317.51     20.47 o 
   8   4   1     1024.82     1001.68     10.31 o 
   9   4   1       19.32       49.83      2.14 o 
  10   4   1     1796.16     1733.19     17.21 o 
  11   4   1      228.49      168.77      4.15 o 
  12   4   1      933.99     1064.00     13.43 o 
  13   4   1     1674.61     1789.33     19.96 o 
  14   4   1        0.58       -0.05      2.02 o 
  15   4   1        4.48       14.33      2.72 o 
  16   4   1       81.32       77.91      4.72 o 
  17   4   1       13.46        8.72      3.28 o 
  18   4   1       99.69      117.96      6.35 o 
  19   4   1      455.40      446.51     11.89 o 
  20   4   1        0.13        4.08      3.93 o 
  21   4   1      154.60      150.51     11.92 o 
  22   4   1       30.14       32.36      5.64 o 
  23   4   1       12.06       22.25      5.36 o 
  24   4   1        7.94        3.67      4.97 o 
  25   4   1        7.74       11.80      7.46 o 
   0   5   1     1664.71     1846.90     23.36 o 
   1   5   1       61.33       65.43      2.00 o 
   2   5   1     1405.44     1311.29     11.86 o 
   3   5   1     2481.19     2465.16     20.46 o 
   4   5   1      567.96      552.71      6.99 o 
   5   5   1        2.00        3.34      1.29 o 
   6   5   1     2057.85     2212.22     23.62 o 
   7   5   1        0.67        0.35      1.67 o 
   8   5   1      450.29      486.25      8.01 o 
   9   5   1     1771.86     1577.64     18.44 o 
  10   5   1       36.37       36.16      3.01 o 
  11   5   1      686.19      751.83     11.49 o 
  12   5   1      408.34      420.86     10.53 o 
  13   5   1       33.06       30.89      3.24 o 
  14   5   1      130.24      152.20      6.26 o 
  15   5   1       13.80       14.20      3.36 o 
  16   5   1        1.09        2.97      2.75 o 
  17   5   1      651.47      622.01     20.78 o 
  18   5   1      120.23      109.41      6.91 o 
  19   5   1       11.44        6.74      3.91 o 
  20   5   1       56.91       55.19      6.02 o 
  21   5   1       15.17       14.41      4.91 o 
  22   5   1        6.14       -0.11      4.50 o 
  23   5   1      155.60      153.76      9.10 o 
  24   5   1        3.11        4.04      5.64 o 
   1   6   1     1586.42     1525.16     19.23 o 
   2   6   1     1204.54     1089.62     13.66 o 
   3   6   1      175.97      178.41      7.57 o 
   4   6   1      292.88      377.42      6.68 o 
   5   6   1        3.42        3.06      1.70 o 
   6   6   1      107.06      151.92      4.61 o 
   7   6   1     2496.51     2608.29     28.28 o 
   8   6   1     1125.45     1128.62     15.24 o 
   9   6   1        7.82        6.49      2.40 o 
  10   6   1     1105.96     1161.74     17.20 o 
  11   6   1       36.16       53.13      4.74 o 
  12   6   1       52.98       56.77      4.21 o 
  13   6   1      814.19      867.97     15.49 o 
  14   6   1      114.32      127.37      6.21 o 
  15   6   1        2.16        3.04      3.10 o 
  16   6   1      120.23      129.30      6.69 o 
  17   6   1        4.77        8.98      4.36 o 
  18   6   1       29.33       32.32      6.35 o 
  19   6   1      167.28      165.81      9.48 o 
  20   6   1        5.46        8.65      5.48 o 
  21   6   1       65.59       68.95      8.52 o 
  22   6   1       18.41       17.65      7.35 o 
  23   6   1       10.42       19.89      7.23 o 
   0   7   1      286.00      274.65      8.28 o 
   1   7   1       25.79       49.45      3.00 o 
   2   7   1       28.10       31.43      2.60 o 
   3   7   1     2937.38     3136.25     41.07 o 
   4   7   1       67.46       84.32      3.95 o 
   5   7   1      120.64       97.57      4.17 o 
   6   7   1      474.27      484.30      9.43 o 
   7   7   1       96.75       97.21      4.60 o 
   8   7   1       81.15       95.43      4.92 o 
   9   7   1      637.20      680.10     17.74 o 
  10   7   1      102.84       97.19      5.45 o 
  11   7   1      530.77      553.91     12.63 o 
  12   7   1      261.71      244.19     10.77 o 
  13   7   1        0.18       -0.41      3.38 o 
  14   7   1      162.14      168.36      8.16 o 
  15   7   1       10.91        8.63      4.21 o 
  16   7   1        0.12       -3.20      4.05 o 
  17   7   1      239.00      268.78     13.40 o 
  18   7   1      110.46       92.75      8.02 o 
  19   7   1       12.23        1.56      5.21 o 
  20   7   1      105.52      123.19      9.35 o 
  21   7   1        2.43        2.88      6.26 o 
  22   7   1       22.22       11.54      8.80 o 
   1   8   1     1238.82     1195.54     19.15 o 
   2   8   1       20.73       30.39      3.72 o 
   3   8   1       33.99       27.50      3.85 o 
   4   8   1        9.35        8.09      2.88 o 
   5   8   1       19.72       27.89      3.56 o 
   6   8   1       26.08       23.43      3.61 o 
   7   8   1     1381.73     1372.59     24.03 o 
   8   8   1      149.99      152.11     10.04 o 
   9   8   1        6.87       14.19      3.97 o 
  10   8   1      387.68      393.01     13.08 o 
  11   8   1        9.54        5.38      3.60 o 
  12   8   1      107.49      116.70      6.86 o 
  13   8   1      303.71      284.50     15.52 o 
  14   8   1       18.58       21.18      5.13 o 
  15   8   1        0.41        1.38      4.54 o 
  16   8   1      116.88      111.59      8.14 o 
  17   8   1        0.34        8.39      6.53 o 
  18   8   1       97.60      107.51     17.44 o 
  19   8   1       54.66       59.14      9.35 o 
  20   8   1        0.04        7.99     13.22 o 
   0   9   1       71.71       45.80      7.20 o 
   1   9   1        2.48        4.08      3.43 o 
   2   9   1       38.23       44.99      4.75 o 
   3   9   1      840.39      817.48     25.00 o 
   4   9   1        5.41       11.68      3.94 o 
   5   9   1       42.49       39.70      4.47 o 
   6   9   1       79.75       79.82      6.26 o 
   7   9   1        0.26        1.00      3.37 o 
   8   9   1       93.95      114.72      8.45 o 
   9   9   1      284.06      297.58     15.73 o 
  10   9   1        1.27        0.44      3.88 o 
  11   9   1      185.46      194.29      8.77 o 
  12   9   1       65.45       65.13      6.85 o 
  13   9   1       12.52       10.59      5.16 o 
  14   9   1      102.31      109.02      8.62 o 
  15   9   1        2.04        2.49      5.16 o 
  16   9   1        8.54        7.39      6.11 o 
  17   9   1      114.54      110.96     10.94 o 
  18   9   1       39.84       54.22     19.58 o 
   1  10   1      189.21      193.15      9.40 o 
   2  10   1      136.32      135.26      7.54 o 
   3  10   1       20.12       13.20      4.56 o 
   4  10   1       90.74       84.60      6.89 o 
   5  10   1       13.36       14.18      7.28 o 
   6  10   1        1.64        4.70      4.37 o 
   7  10   1      280.86      253.47     12.08 o 
   8  10   1      117.43      131.61      7.58 o 
   9  10   1        1.27       -3.66      4.47 o 
  10  10   1      159.50      153.88     13.22 o 
  11  10   1       10.73        9.08      5.36 o 
  12  10   1       51.80       58.32      7.13 o 
  13  10   1      154.72      142.81      9.63 o 
  14  10   1        7.19        1.98      5.73 o 
  15  10   1        1.28       -1.18      7.27 o 
   0  11   1      236.62      231.47     16.02 o 
   1  11   1        0.40       -4.57      5.28 o 
   2  11   1      115.41      124.14     11.25 o 
   3  11   1      132.99      140.35     12.88 o 
   4  11   1       30.99       35.12      5.88 o 
   5  11   1        0.59       -1.04      4.62 o 
   6  11   1      138.64      137.51      8.81 o 
   7  11   1        1.23       -3.75      5.19 o 
   8  11   1       63.52       72.44      7.62 o 
   9  11   1      121.74      127.29     11.30 o 
  10  11   1        3.00       -6.04      6.04 o 
  11  11   1       52.70       49.64      9.64 o 
  12  11   1       40.02       43.49     18.72 o 
   1  12   1       52.40       33.88      8.68 o 
   2  12   1       80.78       88.49      9.18 o 
   3  12   1        5.99        9.95      8.94 o 
   4  12   1       56.20       40.57     14.62 o 
   0   0   2     1487.69     1483.12     19.20 o 
   1   0   2      337.52      440.94      5.47 o 
   2   0   2     9818.41     9358.80    107.76 o 
   3   0   2      412.10      270.36      5.85 o 
   4   0   2     2347.27     2359.90     22.72 o 
   5   0   2      488.19      377.71      5.44 o 
   6   0   2      351.28      340.83      4.67 o 
   7   0   2      169.16      265.43      3.98 o 
   8   0   2      109.12      113.65      2.84 o 
   9   0   2     3458.31     2925.17     27.94 o 
  10   0   2       37.12       48.63      2.09 o 
  11   0   2     1272.98     1493.16     19.94 o 
  12   0   2        1.16        0.80      1.48 o 
  13   0   2      179.50      239.37      5.57 o 
  14   0   2      662.80      661.10     12.88 o 
  15   0   2     1715.01     1624.21     38.43 o 
  16   0   2       23.13       23.16      3.44 o 
  17   0   2     1510.06     1499.40     67.38 o 
  18   0   2      181.52      168.36      8.34 o 
  19   0   2      215.81      207.21      9.39 o 
  20   0   2      188.90      177.18      9.30 o 
  21   0   2       99.54      103.44      8.18 o 
  22   0   2       27.39       20.12      4.63 o 
  23   0   2      211.89      209.55     14.80 o 
  24   0   2       15.08       22.16      8.50 o 
  25   0   2       49.58       34.82      9.83 o 
  26   0   2       11.48        9.98     13.11 o 
   1   1   2     4647.34     4951.81     37.32 o 
   2   1   2      215.21      235.19      2.94 o 
   3   1   2      156.26      205.26      2.38 o 
   4   1   2       54.09       33.11      1.09 o 
   5   1   2        7.57        8.38      0.71 o 
   6   1   2        7.12        9.24      0.82 o 
   7   1   2     3698.20     3848.19     27.62 o 
   8   1   2     1501.35     1345.00     10.69 o 
   9   1   2      265.54      365.58      4.33 o 
  10   1   2     1990.52     1800.62     15.06 o 
  11   1   2     1814.90     1569.46     14.11 o 
  12   1   2      691.91      624.62      8.25 o 
  13   1   2     1533.47     1592.77     14.60 o 
  14   1   2      235.51      242.47      6.10 o 
  15   1   2      827.60      783.06     12.97 o 
  16   1   2      194.63      202.62      4.93 o 
  17   1   2      255.36      248.14      6.63 o 
  18   1   2       67.82       63.68      3.30 o 
  19   1   2      703.64      701.36     17.76 o 
  20   1   2        0.32        2.22      3.32 o 
  21   1   2      343.10      340.17     10.65 o 
  22   1   2        0.03        1.56      3.60 o 
  23   1   2        4.54        8.19      4.06 o 
  24   1   2       19.72       14.71      4.96 o 
  25   1   2       60.93       58.04      6.43 o 
  26   1   2        1.43       -0.89      4.48 o 
   0   2   2     4325.05     4182.65     50.12 o 
   1   2   2     7799.59     7817.74     57.09 o 
   2   2   2     3100.47     2875.98     22.45 o 
   3   2   2     4820.46     5315.18     39.24 o 
   4   2   2       42.11       45.34      1.26 o 
   5   2   2     1683.60     1800.76     13.98 o 
   6   2   2     1406.04     1497.66     12.19 o 
   7   2   2      165.48      137.38      2.24 o 
   8   2   2       45.99       31.68      1.51 o 
   9   2   2     3645.28     3620.77     25.68 o 
  10   2   2      368.94      338.24      4.27 o 
  11   2   2     1460.34     1421.90     12.13 o 
  12   2   2      116.05      118.05      2.98 o 
  13   2   2       30.44       25.86      2.08 o 
  14   2   2      361.75      359.80      6.70 o 
  15   2   2     1045.60     1016.64     13.47 o 
  16   2   2       35.40       37.57      2.95 o 
  17   2   2      629.54      607.93     11.28 o 
  18   2   2       97.65      100.50      4.89 o 
  19   2   2       90.81       95.19      5.23 o 
  20   2   2       86.52       86.47      5.31 o 
  21   2   2       57.00       59.39      5.26 o 
  22   2   2       56.50       62.75      6.54 o 
  23   2   2       64.96       56.87      6.59 o 
  24   2   2       21.35       14.83      5.37 o 
  25   2   2        9.87        6.97      5.16 o 
  26   2   2        1.76        0.81      5.70 o 
   1   3   2    13750.68    14616.86    100.10 o 
   2   3   2      939.66     1066.07      9.53 o 
   3   3   2     2523.02     2644.15     21.36 o 
   4   3   2      258.52      255.74      3.32 o 
   5   3   2     3423.31     3446.56     25.13 o 
   6   3   2      442.31      442.71      4.91 o 
   7   3   2     3530.25     3406.39     24.98 o 
   8   3   2       48.22       46.27      1.69 o 
   9   3   2      652.15      677.01      6.74 o 
  10   3   2     1219.84     1445.07     13.24 o 
  11   3   2     1038.47     1170.29     11.45 o 
  12   3   2      982.50     1076.41     11.31 o 
  13   3   2      644.37      547.95      7.76 o 
  14   3   2        0.80        2.44      1.74 o 
  15   3   2      438.86      506.39      8.25 o 
  16   3   2      127.83      147.37      5.16 o 
  17   3   2       84.49      110.35      4.77 o 
  18   3   2        6.83        0.22      2.59 o 
  19   3   2      231.27      219.30      7.62 o 
  20   3   2        4.82        1.14      3.47 o 
  21   3   2       71.71       73.50      7.42 o 
  22   3   2        2.12        1.33      4.17 o 
  23   3   2        0.42       -4.56      4.56 o 
  24   3   2        5.78        6.14      5.24 o 
  25   3   2       27.43       33.32      6.82 o 
   0   4   2      744.29      548.42      6.90 o 
   1   4   2     5885.51     5619.83     40.00 o 
   2   4   2     1786.24     1615.16     13.93 o 
   3   4   2     3938.47     4388.04     34.42 o 
   4   4   2        7.56        0.92      0.98 o 
   5   4   2     3751.63     3537.03     26.12 o 
   6   4   2      406.20      428.21      5.37 o 
   7   4   2       16.89       35.32      1.76 o 
   8   4   2        1.13        3.50      1.29 o 
   9   4   2     1925.58     2107.13     20.40 o 
  10   4   2      162.60      187.34      4.82 o 
  11   4   2     1284.67     1173.26     12.45 o 
  12   4   2       53.87       63.67      2.92 o 
  13   4   2       53.31       53.51      2.86 o 
  14   4   2      249.19      270.71      6.18 o 
  15   4   2      353.98      377.82      9.01 o 
  16   4   2       14.20       17.63      3.17 o 
  17   4   2      266.72      281.76      9.99 o 
  18   4   2       65.55       59.59      5.07 o 
  19   4   2       65.25       64.88      5.44 o 
  20   4   2       87.80       80.61      6.04 o 
  21   4   2       35.38       33.34      5.35 o 
  22   4   2       28.78       25.07      6.56 o 
  23   4   2       28.25       28.94      6.39 o 
  24   4   2       13.74       12.02      6.14 o 
  25   4   2        1.75       -5.72     16.13 o 
   1   5   2     3013.61     3342.35     26.07 o 
   2   5   2       39.81       28.89      1.47 o 
   3   5   2      955.31      913.33      9.72 o 
   4   5   2       59.17       39.91      2.00 o 
   5   5   2      773.19      660.43      8.99 o 
   6   5   2       80.86      105.70      3.15 o 
   7   5   2     1334.90     1379.90     15.03 o 
   8   5   2      578.12      644.27     12.26 o 
   9   5   2      406.16      438.47      8.04 o 
  10   5   2      658.75      721.45     12.07 o 
  11   5   2      302.34      340.80      7.06 o 
  12   5   2      192.17      204.29      8.68 o 
  13   5   2      534.87      482.45     10.50 o 
  14   5   2       67.41       89.23      5.40 o 
  15   5   2      355.19      365.12     12.22 o 
  16   5   2      112.71      123.38     11.38 o 
  17   5   2       22.95       27.02      4.13 o 
  18   5   2       60.34       54.87      7.40 o 
  19   5   2      252.59      258.53     10.19 o 
  20   5   2        0.66        1.37      4.18 o 
  21   5   2      112.81      109.18      9.31 o 
  22   5   2        1.18        0.34      4.88 o 
  23   5   2        0.01       -2.64      5.11 o 
   0   6   2      385.15      383.66      9.23 o 
   1   6   2      389.72      390.54      6.28 o 
   2   6   2      937.58      927.83     11.38 o 
   3   6   2      883.86      923.20     11.41 o 
   4   6   2      267.96      260.83      5.42 o 
   5   6   2      215.26      244.15      5.62 o 
   6   6   2      152.91      135.21      4.44 o 
   7   6   2       14.93       11.05      3.04 o 
   8   6   2       13.34        9.62      2.49 o 
   9   6   2      908.68      900.55     16.06 o 
  10   6   2        8.63       10.10      3.01 o 
  11   6   2      645.93      693.56     12.01 o 
  12   6   2        1.86        1.65      2.50 o 
  13   6   2        0.22        0.41      2.78 o 
  14   6   2      218.99      218.34      8.23 o 
  15   6   2      357.62      330.69     10.46 o 
  16   6   2        3.95        4.66      3.71 o 
  17   6   2      383.98      455.50     14.32 o 
  18   6   2       58.64       50.27      6.27 o 
  19   6   2       64.07       63.29     11.30 o 
  20   6   2       78.38       76.68      7.65 o 
  21   6   2       52.45       38.29      7.23 o 
  22   6   2        9.32        7.15      6.12 o 
  23   6   2       73.22       68.74     17.37 o 
   1   7   2      564.43      649.68     13.13 o 
   2   7   2       15.46       15.01      3.62 o 
   3   7   2        1.11        3.17      2.13 o 
   4   7   2      167.37      185.09      6.94 o 
   5   7   2      296.48      252.42      8.40 o 
   6   7   2       52.82       48.59      6.01 o 
   7   7   2      552.85      573.80     13.26 o 
   8   7   2      178.92      166.31      6.63 o 
   9   7   2        7.68        6.29      3.53 o 
  10   7   2      372.01      396.74     10.85 o 
  11   7   2      474.51      457.78     12.63 o 
  12   7   2      119.63       98.14      7.45 o 
  13   7   2      519.81      532.90     13.64 o 
  14   7   2       27.07       24.65      4.18 o 
  15   7   2      124.90      125.41      7.26 o 
  16   7   2       42.09       31.74      5.13 o 
  17   7   2       78.75       66.71     10.46 o 
  18   7   2       10.18       12.78      5.64 o 
  19   7   2      259.53      287.91     12.60 o 
  20   7   2        0.01        0.71      5.23 o 
  21   7   2      117.35      102.95      9.12 o 
   0   8   2      469.18      513.21     19.76 o 
   1   8   2      181.82      228.37      7.31 o 
   2   8   2      138.87      145.23      7.77 o 
   3   8   2      577.99      540.38     13.96 o 
   4   8   2        0.04        3.98      3.49 o 
   5   8   2       44.11       56.72      6.03 o 
   6   8   2      230.65      246.41      9.92 o 
   7   8   2      235.30      231.13      9.16 o 
   8   8   2        5.49       10.61      4.54 o 
   9   8   2      646.54      654.22     16.50 o 
  10   8   2       28.38       36.87      6.08 o 
  11   8   2      284.71      282.60      9.81 o 
  12   8   2       18.89       18.41      4.28 o 
  13   8   2       53.34       63.72      5.93 o 
  14   8   2       45.09       41.18      5.65 o 
  15   8   2      283.99      278.52     16.43 o 
  16   8   2        8.93        6.19      5.23 o 
  17   8   2      194.14      217.38     12.97 o 
  18   8   2       23.57       19.23      6.26 o 
  19   8   2       16.96       21.61      6.55 o 
  20   8   2       11.08       18.25      8.73 o 
   1   9   2      507.84      526.46     11.22 o 
   2   9   2       38.56       35.18      5.23 o 
   3   9   2        7.36       11.85      4.38 o 
   4   9   2       71.78       68.27      6.37 o 
   5   9   2      297.31      305.65     11.94 o 
   6   9   2       31.75       36.68      5.86 o 
   7   9   2      347.00      300.83     12.22 o 
   8   9   2        9.64        7.15      5.39 o 
   9   9   2        9.87       19.75      5.59 o 
  10   9   2      135.17      135.83      7.58 o 
  11   9   2      225.06      251.05     10.16 o 
  12   9   2       76.21       71.84      7.85 o 
  13   9   2      191.06      196.03      9.75 o 
  14   9   2        0.39        3.02      5.34 o 
  15   9   2       54.76       54.58     10.38 o 
  16   9   2       15.88        6.42      6.11 o 
  17   9   2       31.90       34.22      7.38 o 
   0  10   2       38.59       36.97      7.85 o 
   1  10   2      156.00      176.29      8.82 o 
   2  10   2       82.86       77.33      6.01 o 
   3  10   2      288.49      291.67     10.14 o 
   4  10   2        4.40       -1.93      3.94 o 
   5  10   2      189.20      181.33     10.65 o 
   6  10   2       27.00       19.04      5.95 o 
   7  10   2       13.69        8.50      4.61 o 
   8  10   2        0.56        4.08      4.82 o 
   9  10   2      202.84      217.13      9.97 o 
  10  10   2        2.70        2.76      4.90 o 
  11  10   2      183.33      159.92     12.93 o 
  12  10   2        5.18       -2.45      5.09 o 
  13  10   2        4.10       12.73      6.44 o 
  14  10   2       26.69       20.89      7.87 o 
  15  10   2       51.16       50.72     13.54 o 
   1  11   2      258.42      249.49     12.95 o 
   2  11   2        3.55        1.73      4.75 o 
   3  11   2       42.18       30.28      5.65 o 
   4  11   2        1.18       -4.48      4.48 o 
   5  11   2       81.92       73.13      7.09 o 
   6  11   2        4.25        6.79      5.07 o 
   7  11   2      154.80      141.49      9.69 o 
   8  11   2       30.78       35.20      7.18 o 
   9  11   2       89.66       91.05     10.44 o 
  10  11   2       34.66       27.84      7.47 o 
  11  11   2       12.41       13.83      9.56 o 
   0  12   2       11.46        7.93     12.95 o 
   1  12   2       47.69       30.59      9.86 o 
   2  12   2       36.37       27.82     18.86 o 
   3  12   2      115.65      126.84     17.59 o 
   4  12   2        5.33        4.10     11.11 o 
   1   0   3     1264.53     1367.58     17.26 o 
   2   0   3      238.91      199.15      3.25 o 
   3   0   3     1665.81     1325.26     17.03 o 
   4   0   3     1364.13     1202.99     15.93 o 
   5   0   3      832.96      614.89      7.31 o 
   6   0   3      267.34      326.12      5.89 o 
   7   0   3      139.00      184.49      5.62 o 
   8   0   3      198.60      157.73      4.52 o 
   9   0   3     3431.34     3148.57     34.74 o 
  10   0   3     1762.79     1835.61     25.51 o 
  11   0   3       10.64        4.21      1.59 o 
  12   0   3      363.30      305.74      9.33 o 
  13   0   3       13.68        9.97      2.66 o 
  14   0   3      502.06      446.29     11.08 o 
  15   0   3      262.43      253.43      6.98 o 
  16   0   3      529.25      498.43     11.78 o 
  17   0   3       94.85       91.20      4.45 o 
  18   0   3      335.45      288.61     15.09 o 
  19   0   3       53.58       66.71      8.91 o 
  20   0   3       61.99       43.62     17.13 o 
  21   0   3       48.01       51.61      8.82 o 
  22   0   3      307.80      339.46     20.80 o 
  23   0   3        2.31        5.93      7.39 o 
  24   0   3      173.71      188.73     15.45 o 
  25   0   3      111.88      116.35     13.49 o 
  26   0   3       17.70       23.31     13.60 o 
   0   1   3      211.36      172.39      3.33 o 
   1   1   3      199.72      183.19      2.46 o 
   2   1   3      104.51       98.60      1.88 o 
   3   1   3      118.06      149.39      2.36 o 
   4   1   3     1103.05     1280.06     11.27 o 
   5   1   3     3643.88     3505.24     24.99 o 
   6   1   3     3306.41     2887.83     20.53 o 
   7   1   3     1263.77     1191.73      9.56 o 
   8   1   3     1423.61     1440.26     11.39 o 
   9   1   3      180.40      169.00      2.92 o 
  10   1   3       21.65       35.70      1.65 o 
  11   1   3      603.88      650.76      7.92 o 
  12   1   3     1189.58     1080.55     10.83 o 
  13   1   3      706.42      649.96      8.87 o 
  14   1   3      469.14      456.27      8.01 o 
  15   1   3      283.13      252.43      6.24 o 
  16   1   3       43.60       38.31      3.34 o 
  17   1   3       11.88       11.93      2.87 o 
  18   1   3      297.11      291.04     10.06 o 
  19   1   3       47.50       60.73      4.96 o 
  20   1   3      317.19      305.84      9.61 o 
  21   1   3      139.24      121.29      6.41 o 
  22   1   3       19.11       16.77      3.84 o 
  23   1   3        9.35        7.72      5.22 o 
  24   1   3       53.78       57.82      8.57 o 
  25   1   3       15.99       15.15      6.81 o 
  26   1   3       77.74       80.12     17.43 o 
   1   2   3     1964.35     2086.50     16.46 o 
   2   2   3     5126.27     5176.78     38.43 o 
   3   2   3      414.35      351.56      4.09 o 
   4   2   3     4156.23     3987.06     30.98 o 
   5   2   3     3594.38     3443.74     24.40 o 
   6   2   3      262.21      281.50      3.41 o 
   7   2   3       57.49       78.33      1.78 o 
   8   2   3      896.99      917.02      8.57 o 
   9   2   3     1148.01     1188.17     10.75 o 
  10   2   3     1371.86     1317.58     12.21 o 
  11   2   3      653.85      700.14      7.55 o 
  12   2   3      514.56      523.10      6.75 o 
  13   2   3        3.99        1.43      1.54 o 
  14   2   3      344.38      353.22      6.64 o 
  15   2   3       38.25       53.53      3.28 o 
  16   2   3      180.83      164.15      5.95 o 
  17   2   3      269.43      272.26      7.19 o 
  18   2   3       98.42       98.91      5.74 o 
  19   2   3       63.47       57.89      4.74 o 
  20   2   3       65.76       57.09      7.41 o 
  21   2   3       16.97       14.38      4.15 o 
  22   2   3      146.45      140.45     12.28 o 
  23   2   3        2.18        3.14      4.33 o 
  24   2   3       64.22       66.55      6.99 o 
  25   2   3       70.77       79.71      8.21 o 
   0   3   3     2869.33     3063.69     32.42 o 
   1   3   3     1353.78     1296.16     10.92 o 
   2   3   3     3688.16     3851.18     30.38 o 
   3   3   3      177.45      171.24      3.10 o 
   4   3   3     1928.85     1791.10     15.84 o 
   5   3   3     1248.64     1401.18     11.69 o 
   6   3   3     3355.52     3865.17     28.79 o 
   7   3   3     2454.37     2676.99     21.89 o 
   8   3   3     3127.49     2859.63     22.09 o 
   9   3   3      953.10      895.93      9.38 o 
  10   3   3       16.78       43.48      2.24 o 
  11   3   3       84.19      101.48      3.60 o 
  12   3   3      492.85      596.63      8.74 o 
  13   3   3       94.44      102.25      3.57 o 
  14   3   3      144.32      143.25      4.36 o 
  15   3   3      637.66      653.92     10.08 o 
  16   3   3       45.62       44.28      3.29 o 
  17   3   3       17.05       23.36      3.09 o 
  18   3   3      105.57      105.17      5.21 o 
  19   3   3        7.85       15.52      4.40 o 
  20   3   3       44.99       66.58      5.15 o 
  21   3   3      125.07      116.39      7.89 o 
  22   3   3        0.27       -1.89      4.23 o 
  23   3   3        4.53        7.41      4.81 o 
  24   3   3       41.60       26.82      6.09 o 
  25   3   3       14.64        6.64     12.89 o 
   1   4   3      278.27      269.55      3.53 o 
   2   4   3     3957.29     4109.46     32.29 o 
   3   4   3      259.14      213.77      3.97 o 
   4   4   3     2793.79     2918.12     26.50 o 
   5   4   3     2061.90     2069.90     19.42 o 
   6   4   3     1363.28     1512.27     13.99 o 
   7   4   3       17.35       28.29      1.67 o 
   8   4   3      373.05      446.96      5.94 o 
   9   4   3      552.81      600.49      8.67 o 
  10   4   3      663.32      684.89     10.15 o 
  11   4   3      678.60      751.02     11.41 o 
  12   4   3      610.14      693.59     10.29 o 
  13   4   3       13.99        6.49      2.14 o 
  14   4   3       48.22       79.01      3.93 o 
  15   4   3       45.16       52.90      4.22 o 
  16   4   3       61.60       50.85      4.19 o 
  17   4   3      200.26      196.27      6.65 o 
  18   4   3       52.36       59.47      4.54 o 
  19   4   3       92.45       78.11      5.41 o 
  20   4   3       32.39       26.18      5.04 o 
  21   4   3       33.80       28.85      5.23 o 
  22   4   3       82.87       84.23      7.65 o 
  23   4   3        5.01        1.81      5.02 o 
  24   4   3       32.41       35.78      8.72 o 
   0   5   3     1076.76     1071.67     16.03 o 
   1   5   3      474.90      381.42      5.26 o 
   2   5   3      718.38      808.12      9.75 o 
   3   5   3       85.72       77.57      2.69 o 
   4   5   3      213.87      225.76      4.81 o 
   5   5   3      892.21      848.11     10.90 o 
   6   5   3     1117.94     1208.57     13.24 o 
   7   5   3      385.33      413.02      6.60 o 
   8   5   3     1535.82     1419.56     15.87 o 
   9   5   3      185.83      186.30      5.49 o 
  10   5   3       49.40       72.09      4.03 o 
  11   5   3      131.95      150.81      6.46 o 
  12   5   3      230.14      255.27     13.66 o 
  13   5   3      263.48      273.91      7.60 o 
  14   5   3      213.94      237.89      9.12 o 
  15   5   3      253.72      269.22      9.06 o 
  16   5   3       79.65       61.17      5.81 o 
  17   5   3        1.77       -3.28      3.28 o 
  18   5   3       90.36       71.27      6.21 o 
  19   5   3       42.94       49.75      5.92 o 
  20   5   3       90.29       91.43     11.53 o 
  21   5   3       78.31       82.23      8.06 o 
  22   5   3        5.70        7.49      6.04 o 
  23   5   3       16.97       19.05      9.29 o 
   1   6   3      177.30      175.94      3.90 o 
   2   6   3      636.03      626.00      8.48 o 
   3   6   3      305.68      293.83      5.24 o 
   4   6   3      604.25      635.04      8.73 o 
   5   6   3      382.29      382.98      6.83 o 
   6   6   3      120.95      103.57      4.42 o 
   7   6   3        1.01        1.03      2.29 o 
   8   6   3      127.44      119.61      5.68 o 
   9   6   3      657.17      638.12     14.57 o 
  10   6   3      466.61      494.79     14.15 o 
  11   6   3       77.77       63.10      5.99 o 
  12   6   3      150.21      166.33     15.12 o 
  13   6   3        1.30       -0.89      3.69 o 
  14   6   3       79.04       75.84      5.30 o 
  15   6   3      108.67       88.04      5.98 o 
  16   6   3      193.79      202.88      8.70 o 
  17   6   3       49.94       45.95      5.36 o 
  18   6   3      102.60       94.98      7.05 o 
  19   6   3       45.07       44.51      6.53 o 
  20   6   3       19.37        9.08      5.40 o 
  21   6   3       30.29       32.09      7.31 o 
   0   7   3      422.01      387.18     11.39 o 
   1   7   3      284.13      279.49      6.68 o 
   2   7   3       20.70       38.28      3.24 o 
   3   7   3       85.71       79.56      4.17 o 
   4   7   3      167.93      191.86      6.55 o 
   5   7   3      650.78      612.24     13.40 o 
   6   7   3      534.66      524.78     12.51 o 
   7   7   3      114.62      129.67      9.02 o 
   8   7   3      277.94      269.61      9.23 o 
   9   7   3       88.56       92.99      7.10 o 
  10   7   3       72.92       72.30      5.91 o 
  11   7   3      111.47      109.23      7.09 o 
  12   7   3      324.05      309.72     12.17 o 
  13   7   3      118.22      102.91      8.05 o 
  14   7   3      158.94      186.23     10.31 o 
  15   7   3       82.04       80.73      8.56 o 
  16   7   3        2.78        2.57      4.01 o 
  17   7   3        2.45        0.63      4.25 o 
  18   7   3      123.71      128.47      9.06 o 
  19   7   3       10.40        7.97      5.52 o 
  20   7   3      100.83      101.80      8.88 o 
  21   7   3       34.38       29.13     17.48 o 
   1   8   3      463.21      448.76     16.43 o 
   2   8   3      449.21      426.21     12.41 o 
   3   8   3       94.17       92.71      8.41 o 
   4   8   3      312.77      322.45     11.53 o 
   5   8   3      379.11      413.13     12.64 o 
   6   8   3        0.94        2.10      3.81 o 
   7   8   3       58.95       46.27      6.42 o 
   8   8   3      259.59      259.62      9.78 o 
   9   8   3      159.39      167.40     17.26 o 
  10   8   3      247.00      239.42     10.03 o 
  11   8   3       92.24       78.40      7.48 o 
  12   8   3       10.53       12.52      5.07 o 
  13   8   3        0.52        5.21      5.01 o 
  14   8   3      147.47      151.25     10.15 o 
  15   8   3       11.02        3.08      4.23 o 
  16   8   3      128.00      124.61      8.71 o 
  17   8   3       50.58       50.04      6.41 o 
  18   8   3       39.90       37.98      6.37 o 
  19   8   3        8.62        9.54      5.92 o 
   0   9   3      296.63      263.58     15.05 o 
   1   9   3      141.05      162.82      9.50 o 
   2   9   3      132.63      142.35      8.71 o 
   3   9   3       87.03       62.95      9.55 o 
   4   9   3      135.89      152.58      8.39 o 
   5   9   3      212.13      223.86     10.34 o 
   6   9   3      285.70      284.94     19.81 o 
   7   9   3      111.42      111.07      9.08 o 
   8   9   3      203.70      188.59     10.35 o 
   9   9   3       77.85       80.98      9.57 o 
  10   9   3       21.88       15.09      6.02 o 
  11   9   3       31.82       27.87      7.35 o 
  12   9   3      141.43      115.27     19.08 o 
  13   9   3       11.59       16.01      7.17 o 
  14   9   3       65.59       73.60     14.28 o 
  15   9   3       59.85       58.99     10.33 o 
  16   9   3        2.15        5.27      5.57 o 
  17   9   3        2.06       -1.78      7.51 o 
   1  10   3       57.17       43.40      6.53 o 
   2  10   3      245.04      246.48     30.54 o 
   3  10   3       35.25       34.81      7.06 o 
   4  10   3      214.29      216.10     12.93 o 
   5  10   3       93.15      108.83      8.67 o 
   6  10   3       92.34       98.97      8.69 o 
   7  10   3        2.19       -0.73      5.65 o 
   8  10   3       44.94       56.48      7.83 o 
   9  10   3       49.14       51.39      9.59 o 
  10  10   3       85.67       85.01     10.48 o 
  11  10   3       41.71       43.02     11.37 o 
  12  10   3       53.25       64.48     13.27 o 
  13  10   3        2.20       -8.14      9.27 o 
   0  11   3      139.46      116.86     21.85 o 
   1  11   3       27.69       12.26      7.64 o 
   2  11   3      108.64      115.86     11.33 o 
   3  11   3        3.45       -4.93      6.75 o 
   4  11   3       11.31       13.65      7.50 o 
   5  11   3       39.27       56.37     13.46 o 
   6  11   3       89.26       82.68     10.92 o 
   7  11   3       22.14       30.10      9.23 o 
   8  11   3      146.52      162.62     14.01 o 
   9  11   3       14.14       22.23     17.75 o 
   0   0   4     5793.19     6213.37    133.75 o 
   1   0   4     1177.60     1254.51     15.50 o 
   2   0   4     5315.83     5038.52     59.56 o 
   3   0   4     1152.01      965.56     14.82 o 
   4   0   4      197.61      139.24      3.38 o 
   5   0   4      405.70      578.96      8.81 o 
   6   0   4     1067.81     1145.55     18.44 o 
   7   0   4       26.05       46.96      2.89 o 
   8   0   4     2243.45     2194.59     26.42 o 
   9   0   4      246.36      219.10      5.50 o 
  10   0   4       48.68       46.71      3.30 o 
  11   0   4       46.30       37.06      3.62 o 
  12   0   4      661.10      667.25     16.37 o 
  13   0   4       99.78      107.44      5.96 o 
  14   0   4      740.07      791.91     17.97 o 
  15   0   4      218.10      243.57     14.08 o 
  16   0   4      206.28      195.41      9.94 o 
  17   0   4       16.14        9.40      4.63 o 
  18   0   4      235.95      243.40     14.20 o 
  19   0   4        6.93       17.92      9.85 o 
  20   0   4        9.73        8.56      6.52 o 
  21   0   4       47.13       47.09      9.21 o 
  22   0   4      107.31       92.43     14.78 o 
  23   0   4        6.10        9.19     14.03 o 
  24   0   4       76.20       71.38     11.72 o 
  25   0   4       19.41       19.37     13.43 o 
   1   1   4      451.35      446.49      4.78 o 
   2   1   4     2796.92     2695.37     21.15 o 
   3   1   4      238.21      241.21      4.72 o 
   4   1   4     3784.39     3890.86     30.03 o 
   5   1   4      175.35      196.69      3.01 o 
   6   1   4     2157.30     2042.80     16.99 o 
   7   1   4      336.88      333.34      4.38 o 
   8   1   4     1995.00     1872.95     16.20 o 
   9   1   4       68.71       81.48      2.48 o 
  10   1   4      156.30      163.01      3.63 o 
  11   1   4      471.30      439.93      6.62 o 
  12   1   4      911.96      939.21     15.12 o 
  13   1   4       20.66       26.42      2.13 o 
  14   1   4      313.75      320.77      7.04 o 
  15   1   4       34.89       31.36      2.44 o 
  16   1   4      506.82      491.08      9.04 o 
  17   1   4        9.95        6.64      3.07 o 
  18   1   4      247.47      237.73      8.22 o 
  19   1   4       15.53       17.33      3.90 o 
  20   1   4        1.42        1.24      3.74 o 
  21   1   4        5.09        4.97      4.30 o 
  22   1   4       83.71       85.66      8.07 o 
  23   1   4        5.36       10.47      5.62 o 
  24   1   4       13.29        7.06      5.78 o 
  25   1   4        9.29       14.19     13.27 o 
   0   2   4     1956.61     1972.22     23.61 o 
   1   2   4      522.24      536.55      5.42 o 
   2   2   4     3620.51     3627.35     29.24 o 
   3   2   4       40.04       33.78      1.73 o 
   4   2   4     1180.05     1250.07     11.93 o 
   5   2   4     1084.16      990.10     10.06 o 
   6   2   4      995.85      900.20      9.09 o 
   7   2   4      205.88      251.08      4.16 o 
   8   2   4      743.13      776.93      8.74 o 
   9   2   4        4.16        0.41      1.31 o 
  10   2   4      112.28      130.38      3.69 o 
  11   2   4       12.32        8.64      1.59 o 
  12   2   4     1545.66     1484.45     18.57 o 
  13   2   4       26.55       23.51      2.28 o 
  14   2   4      543.78      549.46      9.97 o 
  15   2   4       45.42       49.10      3.34 o 
  16   2   4       73.82       74.97      4.83 o 
  17   2   4       49.83       52.32      3.74 o 
  18   2   4      414.61      424.34     12.87 o 
  19   2   4       11.36        8.22      2.89 o 
  20   2   4       32.11       25.86      4.30 o 
  21   2   4       40.65       35.38      4.42 o 
  22   2   4      119.56      128.35      9.03 o 
  23   2   4       18.31       20.88      6.06 o 
  24   2   4       57.52       61.21      9.18 o 
   1   3   4      150.89      149.00      2.72 o 
   2   3   4     1505.48     1538.34     13.20 o 
   3   3   4       17.92       21.28      1.40 o 
   4   3   4      540.01      510.99      6.53 o 
   5   3   4        2.79        1.14      1.05 o 
   6   3   4      384.46      463.60      6.50 o 
   7   3   4      147.70      126.02      3.16 o 
   8   3   4     3610.68     3854.32     33.15 o 
   9   3   4      855.94      892.88     11.47 o 
  10   3   4       61.84       54.89      2.90 o 
  11   3   4       25.10       24.54      2.54 o 
  12   3   4      277.46      325.85      6.63 o 
  13   3   4        0.50       -0.18      1.94 o 
  14   3   4      897.49      893.87     13.57 o 
  15   3   4      204.96      228.10      6.23 o 
  16   3   4      714.10      713.98     13.18 o 
  17   3   4       13.51       13.22      3.11 o 
  18   3   4      229.79      223.93      7.32 o 
  19   3   4        9.18        5.96      3.56 o 
  20   3   4        0.32       -2.57      3.27 o 
  21   3   4       16.70       12.83      4.03 o 
  22   3   4      118.34      110.23     10.56 o 
  23   3   4        3.75        5.08      5.25 o 
  24   3   4       31.80       36.94     10.48 o 
   0   4   4       24.13       27.64      2.69 o 
   1   4   4      448.00      499.83      5.86 o 
   2   4   4     1587.38     1643.17     15.52 o 
   3   4   4      250.78      271.92      4.79 o 
   4   4   4     1264.34     1297.57     13.40 o 
   5   4   4      947.94      892.44     11.43 o 
   6   4   4      355.46      331.37      5.67 o 
   7   4   4       81.69      135.53      3.54 o 
   8   4   4      160.85      202.69      7.69 o 
   9   4   4        2.07       -0.40      1.82 o 
  10   4   4      198.44      211.39      8.31 o 
  11   4   4       36.53       24.58      3.09 o 
  12   4   4     1562.40     1434.42     78.05 o 
  13   4   4       11.69       10.38      3.01 o 
  14   4   4      393.78      402.48      9.19 o 
  15   4   4       20.62       18.68      3.18 o 
  16   4   4       47.59       61.40      4.49 o 
  17   4   4       14.95       29.48      4.19 o 
  18   4   4      427.94      469.63     12.47 o 
  19   4   4        4.99        2.95      4.27 o 
  20   4   4       76.98       62.41      6.77 o 
  21   4   4       28.95       24.03      5.76 o 
  22   4   4      123.03      139.67      9.99 o 
  23   4   4        5.60        0.58      5.75 o 
   1   5   4      548.96      543.87      7.21 o 
   2   5   4      716.97      733.93      9.35 o 
   3   5   4       17.80       13.38      1.95 o 
   4   5   4      419.28      426.40      7.72 o 
   5   5   4      211.40      262.19      5.93 o 
   6   5   4      377.88      383.54      8.04 o 
   7   5   4      248.55      239.74      6.72 o 
   8   5   4     1469.92     1487.40     22.39 o 
   9   5   4      110.77      119.10      5.71 o 
  10   5   4       78.44       89.51      5.37 o 
  11   5   4      173.30      191.34      9.64 o 
  12   5   4      371.37      365.20     10.73 o 
  13   5   4        3.82        3.15      3.43 o 
  14   5   4      370.09      354.29     20.53 o 
  15   5   4       12.31       18.42      3.56 o 
  16   5   4      420.03      444.82     14.15 o 
  17   5   4        2.45        7.25      3.83 o 
  18   5   4      200.78      210.97      9.32 o 
  19   5   4        1.68        2.57      4.18 o 
  20   5   4        0.20        0.05      4.86 o 
  21   5   4        0.18        4.79      5.75 o 
  22   5   4       91.05       85.00     11.87 o 
   0   6   4      413.69      500.78     11.08 o 
   1   6   4      170.74      200.05      7.77 o 
   2   6   4     1215.43     1156.09     18.42 o 
   3   6   4      385.91      339.47      9.50 o 
   4   6   4      333.29      303.18      9.81 o 
   5   6   4      163.83      190.23      6.65 o 
   6   6   4      406.72      415.41      9.12 o 
   7   6   4        8.95       13.41      3.38 o 
   8   6   4      463.46      453.47     16.35 o 
   9   6   4       44.19       41.53      4.96 o 
  10   6   4        0.40       -0.94      3.21 o 
  11   6   4        0.44        2.56      3.60 o 
  12   6   4      481.49      506.84     13.78 o 
  13   6   4       39.84       48.43      5.59 o 
  14   6   4      262.40      275.91     11.54 o 
  15   6   4       52.76       38.54      6.19 o 
  16   6   4       71.52       52.00      5.75 o 
  17   6   4        3.70        5.48      4.33 o 
  18   6   4      142.24      145.51     10.13 o 
  19   6   4        0.70        6.17      5.04 o 
  20   6   4       25.72       30.51      7.17 o 
  21   6   4       22.02       11.94      8.66 o 
   1   7   4       37.63       36.41      4.93 o 
   2   7   4      745.71      747.62     13.58 o 
   3   7   4       11.77       14.40      2.60 o 
   4   7   4      939.92      912.10     15.97 o 
   5   7   4       37.30       31.49      6.66 o 
   6   7   4      351.38      305.40     13.77 o 
   7   7   4       45.32       45.95      5.66 o 
   8   7   4      434.09      445.25     13.48 o 
   9   7   4       25.26       30.27      5.26 o 
  10   7   4      111.09      135.12     10.72 o 
  11   7   4       72.69       63.86      6.87 o 
  12   7   4      301.90      292.08     14.31 o 
  13   7   4       11.17        5.37      4.84 o 
  14   7   4       75.92       64.76      7.47 o 
  15   7   4       14.72       10.23      5.68 o 
  16   7   4       99.45      133.23     11.36 o 
  17   7   4        0.96       -3.96      4.42 o 
  18   7   4       59.23       68.88      8.36 o 
  19   7   4        9.61       15.99      5.83 o 
   0   8   4      545.59      540.23     16.36 o 
   1   8   4       24.83       21.15      3.60 o 
   2   8   4      662.62      712.86     15.21 o 
   3   8   4        0.82       -2.33      2.78 o 
   4   8   4      165.90      179.48      8.45 o 
   5   8   4       62.15       69.06      6.57 o 
   6   8   4      381.38      373.58     11.29 o 
   7   8   4       17.78       21.72      4.91 o 
   8   8   4      318.58      319.28     12.89 o 
   9   8   4        0.62       -2.19      4.01 o 
  10   8   4        0.60       -4.24      4.24 o 
  11   8   4        6.72        5.82      4.87 o 
  12   8   4      187.96      187.32     10.80 o 
  13   8   4        0.58       -4.05      4.94 o 
  14   8   4       96.31      106.30      9.37 o 
  15   8   4       15.04       15.80      6.29 o 
  16   8   4       21.89       15.17      7.44 o 
  17   8   4       23.19       20.56     13.79 o 
  18   8   4       57.01       54.33     11.06 o 
   1   9   4        4.25       -3.80      3.80 o 
   2   9   4      298.28      305.78     15.44 o 
   3   9   4        1.41       -2.66      4.17 o 
   4   9   4      289.07      282.34     13.82 o 
   5   9   4        7.02       12.06      5.54 o 
   6   9   4       85.42       87.89      9.89 o 
   7   9   4        7.73        5.55      5.65 o 
   8   9   4      268.02      329.38     14.19 o 
   9   9   4       63.58       61.14      8.66 o 
  10   9   4       54.33       41.91      6.82 o 
  11   9   4        6.99        5.30      5.42 o 
  12   9   4      102.45      102.64     11.36 o 
  13   9   4        4.30       -3.18      6.93 o 
  14   9   4       66.58       68.74     10.72 o 
  15   9   4       28.16       28.16     15.05 o 
   0  10   4       23.98       18.23      7.64 o 
   1  10   4       52.93       42.15      6.38 o 
   2  10   4      150.13      144.37     16.06 o 
   3  10   4       32.92       32.67      7.64 o 
   4  10   4       99.03      106.79     11.71 o 
   5  10   4       76.06       66.57     12.61 o 
   6  10   4       87.30       79.79     12.23 o 
   7  10   4        2.60        6.08      6.46 o 
   8  10   4       62.32       57.88     11.65 o 
   9  10   4        2.81       -8.93      8.93 o 
  10  10   4        6.47       -9.17      9.29 o 
  11  10   4        4.49       -8.55      9.75 o 
  12  10   4      135.12      135.31     25.79 o 
   1  11   4       50.67       59.08     19.40 o 
   2  11   4       52.68       53.95     19.15 o 
   3  11   4        0.13        0.38     15.00 o 
   4  11   4       22.82       43.16     17.91 o 
   5  11   4       40.45       33.20     10.89 o 
   6  11   4       10.33        4.15     22.63 o 
   7  11   4       26.86       14.35     17.70 o 
   1   0   5     2042.91     2163.47     25.64 o 
   2   0   5       38.72       30.70      2.50 o 
   3   0   5      109.50       92.54      5.10 o 
   4   0   5      143.33      163.59      5.11 o 
   5   0   5     6473.47     6140.66     72.60 o 
   6   0   5      148.56      171.34      6.00 o 
   7   0   5     1691.13     1788.38     25.68 o 
   8   0   5       42.05       35.84      3.01 o 
   9   0   5      967.74      977.44     16.37 o 
  10   0   5      383.79      429.89      9.57 o 
  11   0   5      480.44      519.91     11.06 o 
  12   0   5        7.89       10.07      2.85 o 
  13   0   5      555.83      612.19     13.66 o 
  14   0   5       14.87       12.93      3.33 o 
  15   0   5      325.22      363.03     10.56 o 
  16   0   5       93.56      106.79      6.99 o 
  17   0   5       29.97       27.81      5.58 o 
  18   0   5        0.25       -0.19      3.92 o 
  19   0   5       17.85       23.07      5.88 o 
  20   0   5        0.66       -2.71      4.91 o 
  21   0   5        2.50        5.20      5.60 o 
  22   0   5       38.73       31.17      8.03 o 
  23   0   5        0.16       -1.11      6.53 o 
   0   1   5      212.80      226.13      4.24 o 
   1   1   5     1153.93     1195.07     10.44 o 
   2   1   5        0.28        0.00      1.03 o 
   3   1   5     2304.73     2218.09     20.91 o 
   4   1   5        0.76        1.53      1.31 o 
   5   1   5     2535.39     2487.88     26.67 o 
   6   1   5      783.27      786.73      9.53 o 
   7   1   5      397.30      368.78      5.95 o 
   8   1   5       36.99       31.73      2.13 o 
   9   1   5      991.63     1016.47     11.74 o 
  10   1   5        2.84        4.19      1.52 o 
  11   1   5      739.05      723.07      9.68 o 
  12   1   5        7.77        8.51      2.05 o 
  13   1   5       58.19       55.78      3.25 o 
  14   1   5      104.84      116.66      4.68 o 
  15   1   5      420.31      440.48      9.19 o 
  16   1   5       22.10       14.55      2.93 o 
  17   1   5       47.23       54.82      4.68 o 
  18   1   5       37.18       25.04      4.09 o 
  19   1   5       78.16       76.01      5.66 o 
  20   1   5       41.40       36.01      5.35 o 
  21   1   5      118.66      120.97      7.91 o 
  22   1   5        0.00       -3.53      4.02 o 
  23   1   5       27.64       34.25      6.89 o 
   1   2   5       31.05       29.70      1.65 o 
   2   2   5      154.22      147.74      3.35 o 
   3   2   5       50.46       49.23      1.89 o 
   4   2   5      360.39      348.43      5.16 o 
   5   2   5     3120.39     3092.48     29.50 o 
   6   2   5       31.13       41.06      2.25 o 
   7   2   5      370.04      318.89      5.61 o 
   8   2   5       29.37       30.23      2.32 o 
   9   2   5      809.30      820.56     13.26 o 
  10   2   5      381.90      338.28      6.06 o 
  11   2   5      483.13      520.71     13.89 o 
  12   2   5       10.09        7.75      1.92 o 
  13   2   5      600.53      612.24     10.37 o 
  14   2   5        1.35        0.50      1.84 o 
  15   2   5      611.13      630.58     13.99 o 
  16   2   5       65.83       63.67      4.30 o 
  17   2   5       24.96       17.15      3.41 o 
  18   2   5        3.35        1.85      3.12 o 
  19   2   5      115.19      102.35      6.22 o 
  20   2   5        0.33       -0.49      3.97 o 
  21   2   5       70.32       70.99      7.21 o 
  22   2   5       28.67       33.23      6.33 o 
  23   2   5        5.31        6.63      8.28 o 
   0   3   5      350.90      299.89      6.72 o 
   1   3   5      464.72      529.24      6.98 o 
   2   3   5       48.37       62.27      2.35 o 
   3   3   5        5.88        6.61      1.37 o 
   4   3   5        2.92        0.97      1.30 o 
   5   3   5      687.18      731.27     10.83 o 
   6   3   5      801.31      705.56     10.07 o 
   7   3   5      393.11      425.20      9.53 o 
   8   3   5       34.17       47.78      2.91 o 
   9   3   5      602.61      534.72      9.23 o 
  10   3   5       20.49       15.83      2.55 o 
  11   3   5      403.06      380.42      8.59 o 
  12   3   5        5.14        8.13      2.52 o 
  13   3   5       48.64       50.34      3.54 o 
  14   3   5       52.74       41.69      3.51 o 
  15   3   5      695.75      719.09     20.61 o 
  16   3   5       11.96       11.85      3.00 o 
  17   3   5      233.39      218.05      7.69 o 
  18   3   5       14.72       16.02      3.63 o 
  19   3   5      165.71      177.61      7.62 o 
  20   3   5       20.28       21.86      5.76 o 
  21   3   5      148.65      170.19     10.15 o 
  22   3   5        0.93        6.15      7.57 o 
   1   4   5        4.83        6.15      1.33 o 
   2   4   5      148.04      141.43      4.19 o 
   3   4   5        3.48        1.17      1.61 o 
   4   4   5      306.20      320.13      6.33 o 
   5   4   5     2252.13     2360.79     29.83 o 
   6   4   5        1.37        1.52      1.85 o 
   7   4   5      141.48      130.49      4.71 o 
   8   4   5        6.42        9.47      2.30 o 
   9   4   5      220.78      237.51      6.83 o 
  10   4   5      207.83      180.74      6.46 o 
  11   4   5      842.60      796.58     15.12 o 
  12   4   5       17.44       20.46      4.12 o 
  13   4   5      531.52      544.68     14.53 o 
  14   4   5        1.57       -0.81      3.25 o 
  15   4   5      410.51      419.81     10.53 o 
  16   4   5       35.87       37.11      4.97 o 
  17   4   5       67.33       59.66      5.07 o 
  18   4   5        4.37        2.29      3.46 o 
  19   4   5      145.43      142.07      8.35 o 
  20   4   5        0.15        3.13      4.44 o 
  21   4   5       75.81       92.83     11.46 o 
  22   4   5       18.54       12.07      6.62 o 
   0   5   5      125.62      145.10      6.18 o 
   1   5   5      763.92      732.91     12.35 o 
   2   5   5       58.70       53.03      3.53 o 
   3   5   5      433.18      454.68      9.00 o 
   4   5   5        0.13        2.25      2.46 o 
   5   5   5      616.90      609.32     14.29 o 
   6   5   5      354.21      347.45     11.55 o 
   7   5   5      545.88      550.93     12.18 o 
   8   5   5       23.25       21.49      3.55 o 
   9   5   5      756.04      717.76     15.82 o 
  10   5   5       11.33       14.39      3.71 o 
  11   5   5      187.15      208.41      8.12 o 
  12   5   5        6.40        8.77      3.50 o 
  13   5   5        1.22        2.45      3.33 o 
  14   5   5       43.19       22.87      5.03 o 
  15   5   5      523.00      514.78     16.23 o 
  16   5   5        6.74        2.22      3.62 o 
  17   5   5       75.08       63.65      5.78 o 
  18   5   5       11.09        8.37      4.29 o 
  19   5   5       41.14       36.54      5.66 o 
  20   5   5       18.07       13.36      6.94 o 
  21   5   5       76.81       83.66     10.10 o 
   1   6   5      491.14      467.29     15.13 o 
   2   6   5       50.10       58.56      8.13 o 
   3   6   5        3.67        5.31      3.19 o 
   4   6   5      135.68      151.07      7.92 o 
   5   6   5     1555.69     1586.41     34.53 o 
   6   6   5        3.04        3.91      3.74 o 
   7   6   5      482.92      527.41     16.58 o 
   8   6   5       13.37        5.81      3.57 o 
   9   6   5      175.07      167.37      8.80 o 
  10   6   5      106.03      113.78      7.35 o 
  11   6   5      371.29      341.56     12.17 o 
  12   6   5        5.75        1.77      4.30 o 
  13   6   5      236.77      258.24     11.20 o 
  14   6   5        2.28        2.45      4.50 o 
  15   6   5      163.62      183.52     10.29 o 
  16   6   5       35.24       30.33      6.05 o 
  17   6   5       26.31       32.53      6.42 o 
  18   6   5        0.24        1.08      4.39 o 
  19   6   5       24.80       25.23      5.81 o 
  20   6   5        0.36        1.69      7.74 o 
   0   7   5       65.18       78.92      6.50 o 
   1   7   5      324.12      289.29      8.38 o 
   2   7   5        3.03        1.20      3.38 o 
   3   7   5      491.52      510.03     28.62 o 
   4   7   5        0.79        8.20      4.03 o 
   5   7   5      689.98      694.36     19.88 o 
   6   7   5      153.16      181.91     11.26 o 
   7   7   5       24.26       30.88      4.82 o 
   8   7   5        2.88        2.84      3.85 o 
   9   7   5      237.49      231.47     10.22 o 
  10   7   5        2.85        2.10      4.00 o 
  11   7   5      190.36      232.79     10.75 o 
  12   7   5       14.34       19.17      5.26 o 
  13   7   5       39.18       43.95      6.45 o 
  14   7   5       29.49       26.93      5.93 o 
  15   7   5      120.83      123.36     12.65 o 
  16   7   5        8.28        7.98      6.03 o 
  17   7   5       31.03       32.54      9.57 o 
   1   8   5      143.80      137.32      6.14 o 
   2   8   5       12.31       14.27      3.09 o 
   3   8   5       38.22       39.36      8.59 o 
   4   8   5       68.05       61.92      8.07 o 
   5   8   5      327.24      314.56     13.11 o 
   6   8   5       16.57       14.39      4.98 o 
   7   8   5      192.27      186.30      9.07 o 
   8   8   5        8.42        8.91      5.91 o 
   9   8   5      257.46      255.86     12.78 o 
  10   8   5       59.69       47.89      7.44 o 
  11   8   5       32.44       25.14      6.91 o 
  12   8   5        0.10       -0.95      5.37 o 
  13   8   5      100.51       97.53     10.00 o 
  14   8   5        4.88        5.45      7.60 o 
  15   8   5      174.93      172.76     15.94 o 
   0   9   5       57.44       53.81      7.25 o 
   1   9   5      110.79      102.50      6.94 o 
   2   9   5        0.37        4.05      4.18 o 
   3   9   5       69.25       49.03      5.67 o 
   4   9   5        0.54       -0.83      5.02 o 
   5   9   5      228.45      228.65     22.07 o 
   6   9   5       69.99       76.83     14.38 o 
   7   9   5        6.56       14.00      5.51 o 
   8   9   5        2.17        0.97      6.72 o 
   9   9   5       77.63       73.80      8.67 o 
  10   9   5        0.24       -1.05      7.18 o 
  11   9   5       84.75       87.78     18.75 o 
  12   9   5        7.34        4.55      8.32 o 
   1  10   5       32.35       23.48      6.57 o 
   2  10   5        8.23       10.90      6.24 o 
   3  10   5        0.88        6.58      8.25 o 
   6  10   5        0.30        5.07     10.57 o 
   7  10   5       46.77       41.32      9.89 o 
   8  10   5        1.16        6.53     11.22 o 
   9  10   5       24.02       32.21     14.76 o 
   0   0   6      122.62      111.49     13.19 o 
   1   0   6      178.17      136.06      5.82 o 
   2   0   6      721.74      743.91     15.57 o 
   3   0   6     2470.24     2535.53     42.12 o 
   4   0   6       98.30      114.31      6.26 o 
   5   0   6      303.24      271.81      8.30 o 
   6   0   6      255.98      227.34      7.62 o 
   7   0   6       98.26       87.98      5.70 o 
   8   0   6      319.23      318.18     11.16 o 
   9   0   6      454.39      459.94      9.66 o 
  10   0   6       21.03       26.20      2.99 o 
  11   0   6       58.03       61.69      4.28 o 
  12   0   6       52.58       66.91      5.18 o 
  13   0   6      236.56      227.27      8.04 o 
  14   0   6      102.90      105.31      6.09 o 
  15   0   6      619.38      612.10     14.62 o 
  16   0   6       96.30      107.87      7.17 o 
  17   0   6      230.32      232.22     10.16 o 
  18   0   6       67.14       74.21      6.78 o 
  19   0   6        5.12        1.20      5.01 o 
  20   0   6        1.50        3.20      5.50 o 
  21   0   6       18.45       10.35      6.65 o 
   1   1   6     1189.63     1125.17     14.98 o 
   2   1   6      624.17      625.82      9.65 o 
   3   1   6       23.53       27.83      1.93 o 
   4   1   6      217.31      205.37      4.50 o 
   5   1   6      374.81      382.26      6.57 o 
   6   1   6      690.27      669.22      9.41 o 
   7   1   6     1033.13     1055.73     13.35 o 
   8   1   6      232.02      249.38      5.36 o 
   9   1   6       69.48       73.30      3.61 o 
  10   1   6        1.97        2.25      1.82 o 
  11   1   6      188.88      170.42      5.04 o 
  12   1   6      193.33      207.09      5.64 o 
  13   1   6      645.79      701.75     13.18 o 
  14   1   6       51.95       50.27      3.16 o 
  15   1   6       40.76       37.20      3.16 o 
  16   1   6       33.78       39.30      3.46 o 
  17   1   6       41.08       35.43      3.92 o 
  18   1   6       26.98       23.57      3.85 o 
  19   1   6      152.64      144.57      6.63 o 
  20   1   6        1.95        0.45      3.82 o 
  21   1   6       32.57       27.41      5.43 o 
  22   1   6       33.91       36.67      9.00 o 
   0   2   6        4.90       -0.61      2.21 o 
   1   2   6       51.48       64.14      2.62 o 
   2   2   6      481.65      502.14      7.72 o 
   3   2   6     1666.34     1589.16     18.66 o 
   4   2   6      262.29      265.67      5.33 o 
   5   2   6      673.35      678.52      9.40 o 
   6   2   6      162.10      149.04      6.05 o 
   7   2   6       98.86       91.10      3.77 o 
   8   2   6      116.62      131.58      4.49 o 
   9   2   6      115.56      106.74      3.81 o 
  10   2   6        9.64        7.96      2.04 o 
  11   2   6      157.47      148.40      4.86 o 
  12   2   6      134.16      131.18      4.94 o 
  13   2   6        0.14       -0.12      2.21 o 
  14   2   6       71.61       82.15      4.51 o 
  15   2   6      268.01      292.05      8.28 o 
  16   2   6       40.65       42.10      4.25 o 
  17   2   6      226.10      219.21      7.79 o 
  18   2   6      108.79      121.99      6.74 o 
  19   2   6        1.72        1.81      3.76 o 
  20   2   6        0.26       -2.89      4.14 o 
  21   2   6       12.40       15.47      6.67 o 
  22   2   6       30.61       63.66     16.67 o 
   1   3   6     1063.93     1015.59     13.99 o 
   2   3   6      328.24      333.43      6.60 o 
   3   3   6      297.42      307.38      6.48 o 
   4   3   6       37.07       31.75      2.25 o 
   5   3   6       98.55      109.87      3.55 o 
   6   3   6      158.67      170.99      4.47 o 
   7   3   6      886.16      822.33     11.41 o 
   8   3   6      430.27      414.36      8.07 o 
   9   3   6      119.19      137.48      4.63 o 
  10   3   6        0.90        2.19      2.03 o 
  11   3   6       10.94        8.48      2.49 o 
  12   3   6       69.10       61.62      4.01 o 
  13   3   6      366.35      331.29      8.79 o 
  14   3   6      194.23      175.02      6.98 o 
  15   3   6      119.96      126.27      8.00 o 
  16   3   6       59.61       63.86      5.35 o 
  17   3   6        1.19        8.18      4.04 o 
  18   3   6       27.75       22.13      4.94 o 
  19   3   6       84.37       92.51      7.89 o 
  20   3   6        0.01        4.52      5.26 o 
  21   3   6       25.18       11.03      9.06 o 
   0   4   6       16.25        9.25      2.78 o 
   1   4   6      130.40      167.49      4.62 o 
   2   4   6      260.47      255.02      5.79 o 
   3   4   6     1829.84     1761.46     22.18 o 
   4   4   6      244.42      237.72      5.55 o 
   5   4   6      904.71      915.06     12.65 o 
   6   4   6       82.30       71.27      3.32 o 
   7   4   6      104.34      100.59      3.92 o 
   8   4   6       44.80       54.00      3.84 o 
   9   4   6       97.10       99.27      5.11 o 
  10   4   6       28.97       27.45      4.18 o 
  11   4   6      153.52      118.28      5.77 o 
  12   4   6      153.60      141.96      6.40 o 
  13   4   6        5.32        9.52      3.64 o 
  14   4   6       54.67       52.81      5.44 o 
  15   4   6      125.30      138.34      7.33 o 
  16   4   6       22.27       27.14      3.94 o 
  17   4   6       95.15       91.88      7.80 o 
  18   4   6      102.52      112.64      8.00 o 
  19   4   6        0.10        1.53      5.01 o 
  20   4   6        2.80        4.63      7.56 o 
   1   5   6     1089.54     1085.78     16.96 o 
   2   5   6      134.09      134.80      5.64 o 
   3   5   6       72.35       73.05      3.49 o 
   4   5   6       48.98       44.06      5.50 o 
   5   5   6      408.86      382.22     12.82 o 
   6   5   6      114.50      135.35      5.89 o 
   7   5   6      740.07      720.74     14.92 o 
   8   5   6      157.88      135.07      7.67 o 
   9   5   6        5.23        2.64      3.03 o 
  10   5   6        1.01       -0.64      3.01 o 
  11   5   6       37.28       45.14      4.92 o 
  12   5   6       78.66       81.81      6.02 o 
  13   5   6      265.42      267.74      9.90 o 
  14   5   6       78.13       62.51      6.70 o 
  15   5   6       12.78       11.61      4.85 o 
  16   5   6       35.00       37.35      6.10 o 
  17   5   6       10.56        2.67      5.02 o 
  18   5   6       28.37       27.72      6.64 o 
  19   5   6       44.72       50.46     10.47 o 
   0   6   6        9.10       10.17      3.23 o 
   1   6   6       75.31       66.45      3.75 o 
   2   6   6      214.28      213.12      8.98 o 
   3   6   6     1054.73     1061.02     37.04 o 
   4   6   6       55.58       54.15      8.72 o 
   5   6   6      244.03      188.99      9.40 o 
   6   6   6       71.73       63.48      6.50 o 
   7   6   6       14.99        7.70      3.78 o 
   8   6   6       85.17      111.01      7.05 o 
   9   6   6      164.93      167.35      8.59 o 
  10   6   6        5.41       10.07      4.18 o 
  11   6   6       50.68       36.05      5.55 o 
  12   6   6       42.26       38.49      8.09 o 
  13   6   6       40.21       42.00      7.92 o 
  14   6   6       39.08       34.25      5.90 o 
  15   6   6      171.34      164.97     13.81 o 
  16   6   6       33.62       29.32      6.50 o 
  17   6   6       67.14       75.94     15.98 o 
   1   7   6      172.42      183.49      6.71 o 
   2   7   6      141.54      140.36      8.16 o 
   3   7   6        0.88        3.58      3.88 o 
   4   7   6      113.95      133.34      8.64 o 
   5   7   6      117.16       99.16     10.19 o 
   6   7   6      129.79      136.47      9.29 o 
   7   7   6      255.25      268.69     12.47 o 
   8   7   6       47.81       40.06      5.71 o 
   9   7   6        6.34        6.82      4.45 o 
  10   7   6        4.40        4.32      4.42 o 
  11   7   6       45.23       40.57      6.14 o 
  12   7   6       73.37       85.66      8.59 o 
  13   7   6      219.46      250.57     14.44 o 
  14   7   6       12.67        3.19      6.09 o 
  15   7   6       17.56       16.44      7.10 o 
  16   7   6        9.09       23.20     15.21 o 
   0   8   6       24.68       28.53      5.41 o 
   1   8   6        0.42        4.43      3.04 o 
   2   8   6      153.99      168.21      6.94 o 
   3   8   6      204.20      216.99     21.34 o 
   4   8   6       43.69       44.98      6.44 o 
   5   8   6       45.71       31.15      9.34 o 
   6   8   6       64.12       56.82      7.29 o 
   7   8   6        0.53        6.85      4.99 o 
   8   8   6       54.63       51.64      6.48 o 
   9   8   6       44.44       46.75      6.65 o 
  10   8   6        2.65       -3.57      4.67 o 
  11   8   6       47.17       55.35     10.94 o 
  12   8   6       26.72       17.03      7.64 o 
  13   8   6        2.09       19.96     13.22 o 
   1   9   6       71.88       73.31      8.87 o 
   2   9   6       70.96       72.80      5.62 o 
   3   9   6        3.76        2.22      3.63 o 
   4   9   6       34.07       32.23      6.99 o 
   5   9   6       34.68       29.41      6.63 o 
   6   9   6       36.80       42.10     13.41 o 
   7   9   6      131.78      149.49     14.46 o 
   8   9   6       51.39       45.79     11.94 o 
   9   9   6        3.97        2.82      6.58 o 
  10   9   6        1.69       -5.67     11.87 o 
   0  10   6        0.46       -8.85      9.66 o 
   1  10   6       17.41       10.67      8.53 o 
   2  10   6       36.05       36.93      9.94 o 
   3  10   6      227.65      272.09     26.06 o 
   1   0   7       36.44       36.68      4.05 o 
   2   0   7      123.37      131.23     10.02 o 
   3   0   7      293.45      268.33      8.92 o 
   4   0   7      690.71      659.62     15.29 o 
   5   0   7       46.91       36.17      4.29 o 
   6   0   7       42.64       44.99      6.22 o 
   7   0   7      347.22      325.89     11.98 o 
   8   0   7      139.73      137.22      8.16 o 
   9   0   7       50.62       61.32      5.37 o 
  10   0   7      560.35      581.43     23.14 o 
  11   0   7       13.73       16.02      4.05 o 
  12   0   7       61.23       69.04      6.07 o 
  13   0   7      104.18      108.41      7.30 o 
  14   0   7       56.14       54.13      6.65 o 
  15   0   7        8.35       11.70      5.26 o 
  16   0   7      402.24      449.01     16.72 o 
  17   0   7        0.03        0.41      5.03 o 
  18   0   7       43.44       31.47      7.08 o 
  19   0   7        0.45        4.05      9.50 o 
   0   1   7      245.10      227.83      8.09 o 
   1   1   7       11.25       16.21      2.37 o 
   2   1   7        4.21        2.21      1.95 o 
   3   1   7      189.90      199.57      6.09 o 
   4   1   7      147.76      128.18      5.31 o 
   5   1   7       19.08       17.93      2.56 o 
   6   1   7     1182.25     1193.01     16.82 o 
   7   1   7        5.56        1.27      2.06 o 
   8   1   7      189.75      182.32      4.75 o 
   9   1   7      100.16      100.33      3.90 o 
  10   1   7        2.48       -0.24      2.03 o 
  11   1   7       13.87       11.21      2.48 o 
  12   1   7      373.92      409.89      8.33 o 
  13   1   7       32.03       37.60      3.61 o 
  14   1   7      349.43      375.27      9.04 o 
  15   1   7        0.79        3.76      2.88 o 
  16   1   7        0.88        3.74      3.11 o 
  17   1   7       47.74       51.47      5.17 o 
  18   1   7       43.39       41.98      5.10 o 
  19   1   7       13.80       19.05      5.04 o 
   1   2   7       18.31       17.09      2.39 o 
   2   2   7      548.84      545.45      8.51 o 
   3   2   7      183.93      176.72      5.02 o 
   4   2   7     1373.74     1347.14     18.16 o 
   5   2   7        7.34        5.12      2.20 o 
   6   2   7        2.11        5.12      2.14 o 
   7   2   7      165.79      156.87      7.34 o 
   8   2   7      150.82      157.00      4.80 o 
   9   2   7        6.97        7.96      2.27 o 
  10   2   7      546.94      540.79      9.57 o 
  11   2   7        6.04        7.17      2.53 o 
  12   2   7       79.50       89.90      4.57 o 
  13   2   7      109.96      122.97      5.28 o 
  14   2   7       21.16       26.76      3.52 o 
  15   2   7        2.12        6.19      3.23 o 
  16   2   7      223.81      246.69      8.91 o 
  17   2   7        8.78       10.09      3.68 o 
  18   2   7        7.01       13.34      4.77 o 
  19   2   7        1.48        4.26      4.72 o 
   0   3   7     1152.12     1008.53     20.33 o 
   1   3   7       76.83       76.19      3.61 o 
   2   3   7      229.19      271.83      6.22 o 
   3   3   7       19.06       15.35      2.24 o 
   4   3   7      125.47      141.71      5.36 o 
   5   3   7       37.94       36.92      2.79 o 
   6   3   7     1480.33     1489.99     18.67 o 
   7   3   7       14.84       12.98      2.75 o 
   8   3   7      451.72      415.45      9.34 o 
   9   3   7       24.57       30.10      3.45 o 
  10   3   7       16.60       17.73      3.13 o 
  11   3   7       24.52       17.35      3.35 o 
  12   3   7      182.88      197.01      7.59 o 
  13   3   7        0.79       -0.84      2.68 o 
  14   3   7      202.33      212.60      9.94 o 
  15   3   7        1.91        5.80      3.30 o 
  16   3   7        1.95        1.94      3.48 o 
  17   3   7       81.16       95.06      6.99 o 
  18   3   7        7.84        7.46      4.57 o 
  19   3   7        0.50       -0.31      8.13 o 
   1   4   7        7.16        5.69      2.18 o 
   2   4   7      586.22      583.64     10.07 o 
   3   4   7      129.28      129.96      4.87 o 
   4   4   7     1360.32     1334.61     20.56 o 
   5   4   7        0.61        3.38      2.23 o 
   6   4   7       77.94       73.41      3.77 o 
   7   4   7      108.28       99.80      4.28 o 
   8   4   7       61.16       65.86      3.80 o 
   9   4   7       15.62       14.53      2.84 o 
  10   4   7      388.02      365.02      8.61 o 
  11   4   7        0.11       -0.72      2.68 o 
  12   4   7      113.91      128.12      6.97 o 
  13   4   7       97.29       83.92      6.29 o 
  14   4   7        0.48        5.66      4.02 o 
  15   4   7        0.13        0.50      3.93 o 
  16   4   7      114.19      106.20      8.83 o 
  17   4   7        3.70        9.26      4.66 o 
  18   4   7        2.92        9.59      7.13 o 
   0   5   7      460.27      432.49     13.20 o 
   1   5   7        2.45        2.81      2.26 o 
   2   5   7       80.67       79.89      4.13 o 
   3   5   7      120.29      118.27      4.93 o 
   4   5   7       28.00       27.40      5.27 o 
   5   5   7       12.73       12.93      3.00 o 
   6   5   7      665.68      686.86     22.31 o 
   7   5   7       12.78       11.02      2.86 o 
   8   5   7      266.86      232.44      7.10 o 
   9   5   7       67.45       78.83      5.79 o 
  10   5   7       17.29       23.64      3.56 o 
  11   5   7        4.58        1.46      2.93 o 
  12   5   7       98.66      108.68      6.64 o 
  13   5   7       34.36       34.27      5.06 o 
  14   5   7      185.98      192.28      8.34 o 
  15   5   7        0.86       -0.48      4.31 o 
  16   5   7        6.65       -0.61      8.19 o 
   1   6   7        5.94        4.37      2.53 o 
   2   6   7      114.35       95.40      5.08 o 
   3   6   7       77.83       74.58      4.59 o 
   4   6   7      374.48      360.47      9.83 o 
   5   6   7       22.67       21.54      3.30 o 
   6   6   7        2.14       -1.26      2.67 o 
   7   6   7       86.80       74.82      4.62 o 
   8   6   7       39.31       31.41      3.85 o 
   9   6   7       25.15       26.84      4.33 o 
  10   6   7      211.69      226.57      8.31 o 
  11   6   7       11.22       10.19      3.65 o 
  12   6   7       36.69       33.02      6.22 o 
  13   6   7       49.96       48.30      7.67 o 
  14   6   7       11.73        8.47      6.08 o 
  15   6   7        2.39        2.86      8.09 o 
   0   7   7      127.73      116.76     13.70 o 
   1   7   7        6.74        7.69      3.96 o 
   2   7   7        1.72        3.33      2.74 o 
   3   7   7       38.15       42.72      6.01 o 
   4   7   7       34.48       36.10     10.86 o 
   5   7   7        3.17        8.04      4.74 o 
   6   7   7      318.95      330.79     13.88 o 
   7   7   7        0.01        0.41      4.75 o 
   8   7   7       48.30       42.51      6.05 o 
   9   7   7       12.38       14.16      3.53 o 
  10   7   7       11.37       11.33      6.09 o 
  11   7   7        6.35        7.90      6.21 o 
  12   7   7      140.36      111.91     13.47 o 
   1   8   7        2.10        5.56      3.42 o 
   2   8   7       95.64       95.03      8.53 o 
   3   8   7       18.89       32.51      6.19 o 
   4   8   7      191.60      186.20     24.27 o 
   5   8   7        4.05        7.26      5.42 o 
   6   8   7        4.51        2.50      6.81 o 
   7   8   7       26.76       31.49      8.83 o 
   8   8   7       73.48       73.06     11.87 o 
   9   8   7        0.37       -6.92      7.42 o 
  10   8   7      134.95       92.21     16.73 o 
   0   9   7      147.22      140.87     19.96 o 
   0   0   8      750.65      757.78     25.05 o 
   1   0   8        7.96        7.26      3.66 o 
   2   0   8       49.55       34.25      6.48 o 
   3   0   8       74.49       77.77      5.83 o 
   4   0   8        8.80        6.84      3.47 o 
   5   0   8        0.70       -1.36      3.18 o 
   6   0   8      236.99      247.95      9.63 o 
   7   0   8       29.94       20.88      4.36 o 
   8   0   8      157.72      139.74      7.70 o 
   9   0   8      168.51      177.20      8.70 o 
  10   0   8        1.39        4.26      4.50 o 
  11   0   8       71.43       70.20      8.24 o 
  12   0   8       85.37      100.77      7.50 o 
  13   0   8        6.32        4.17      4.31 o 
  14   0   8      250.76      258.47     12.98 o 
  15   0   8       87.89      105.78      9.36 o 
  16   0   8        6.09        8.79      8.12 o 
  17   0   8      150.63      148.10     21.10 o 
   1   1   8       70.44       71.56      3.94 o 
   2   1   8      236.27      230.20      6.36 o 
   3   1   8        0.64       -0.84      2.29 o 
   4   1   8      586.67      593.32     10.83 o 
   5   1   8       32.37       37.73      3.46 o 
   6   1   8       43.54       44.47      3.62 o 
   7   1   8      170.85      162.02      5.70 o 
   8   1   8        2.25        2.78      2.54 o 
   9   1   8       11.24        3.69      2.67 o 
  10   1   8      231.66      243.29      7.33 o 
  11   1   8       20.24       18.83      3.38 o 
  12   1   8        0.69        0.13      2.95 o 
  13   1   8      243.80      260.65      8.41 o 
  14   1   8       13.63       10.10      3.59 o 
  15   1   8       26.00       29.75      4.45 o 
  16   1   8      134.20      133.37     11.70 o 
  17   1   8        2.17        2.10     10.84 o 
   0   2   8      725.22      733.13     17.27 o 
   1   2   8        7.13        8.15      2.63 o 
   2   2   8       19.50       18.11      2.88 o 
   3   2   8      356.30      344.37      7.80 o 
   4   2   8       15.25       13.31      2.73 o 
   5   2   8       43.23       53.35      3.76 o 
   6   2   8      342.10      364.47      8.19 o 
   7   2   8       40.90       41.67      4.67 o 
   8   2   8       55.97       57.00      4.03 o 
   9   2   8      215.94      226.19      8.15 o 
  10   2   8       51.70       47.52      4.74 o 
  11   2   8       77.88       80.00      5.03 o 
  12   2   8      200.82      211.40      6.66 o 
  13   2   8        3.83        7.63      3.07 o 
  14   2   8      188.20      187.53      8.19 o 
  15   2   8       53.18       65.02      5.46 o 
  16   2   8        2.00        1.92      4.30 o 
  17   2   8       68.63       73.05     12.57 o 
   1   3   8      336.65      328.40      8.17 o 
   2   3   8      236.24      240.66      7.75 o 
   3   3   8        8.54        8.34      2.46 o 
   4   3   8      352.00      332.57      9.05 o 
   5   3   8      120.67      119.57      4.85 o 
   6   3   8        5.51        2.23      2.47 o 
   7   3   8      295.72      292.48      7.89 o 
   8   3   8       54.45       66.38      4.52 o 
   9   3   8        0.84        5.06      2.96 o 
  10   3   8      221.21      225.78      7.44 o 
  11   3   8        7.73        5.93      3.23 o 
  12   3   8       35.48       20.46      4.08 o 
  13   3   8      149.53      159.90      6.59 o 
  14   3   8       89.75       95.44      6.19 o 
  15   3   8       10.37        8.06      4.79 o 
  16   3   8      170.22      197.75     30.21 o 
   0   4   8      298.83      312.53     14.71 o 
   1   4   8        4.40        3.18      2.58 o 
   2   4   8        0.58        1.40      2.39 o 
   3   4   8      320.64      322.20      7.76 o 
   4   4   8       20.73       24.56      3.34 o 
   5   4   8       79.52       69.72      4.42 o 
   6   4   8      211.36      217.72      6.95 o 
   7   4   8        6.44        6.51      3.08 o 
   8   4   8       19.08       21.59      4.01 o 
   9   4   8      115.04      108.63      6.33 o 
  10   4   8       67.25       60.94      5.42 o 
  11   4   8       93.83       94.34      6.42 o 
  12   4   8      198.39      218.75      9.20 o 
  13   4   8       17.60       12.06      5.93 o 
  14   4   8      158.25      154.91     24.02 o 
  15   4   8       17.87       13.38     11.98 o 
   1   5   8       86.98       88.90      4.73 o 
   2   5   8       63.11       65.95      4.78 o 
   3   5   8        8.57        4.46      2.96 o 
   4   5   8      157.06      146.04      6.19 o 
   5   5   8       21.69       15.84      3.56 o 
   6   5   8        1.08       -1.30      2.69 o 
   7   5   8      127.41      119.19      5.49 o 
   8   5   8        3.91        4.74      2.99 o 
   9   5   8        4.98        1.18      3.56 o 
  10   5   8      132.69      141.64      7.89 o 
  11   5   8        0.17       -3.73      4.48 o 
  12   5   8        1.11       14.34      8.29 o 
   0   6   8      186.53      205.68     10.94 o 
   1   6   8        3.14        2.98      3.10 o 
   2   6   8        4.60        3.93      3.20 o 
   3   6   8       68.30       72.85      8.28 o 
   4   6   8        0.34       -2.45      3.02 o 
   5   6   8        4.85        3.69      3.31 o 
   6   6   8      104.29      108.21      6.22 o 
   7   6   8        9.93        2.64      3.27 o 
   8   6   8       55.44       48.98      5.18 o 
   9   6   8       61.95       70.08      7.33 o 
  10   6   8        0.62        2.33      5.30 o 
  11   6   8       52.86       45.92     13.52 o 
   1   7   8       23.06       20.42      3.97 o 
   2   7   8       98.46      102.08      5.92 o 
   3   7   8        0.31        4.56      3.86 o 
   4   7   8      213.07      239.33     15.46 o 
   5   7   8       29.70       17.37     13.16 o 
   6   7   8       13.12        8.36      9.60 o 
   8   7   8        1.01       -1.89     10.36 o 
   1   0   9      435.53      485.76     19.06 o 
   2   0   9        1.70       -2.74      3.66 o 
   3   0   9        9.96        5.21      4.02 o 
   4   0   9       11.19        7.35      5.53 o 
   5   0   9      127.24      130.30      8.64 o 
   6   0   9       65.70       57.65      6.36 o 
   7   0   9      546.50      541.61     16.16 o 
   8   0   9       10.98       10.93      4.74 o 
   9   0   9      104.57      104.33      9.72 o 
  10   0   9       10.74        0.01      4.44 o 
  11   0   9        4.48        9.02      5.63 o 
  12   0   9        3.97       -5.17      5.17 o 
  13   0   9      122.12      147.78     21.37 o 
   0   1   9       18.15       12.77      4.40 o 
   1   1   9       34.39       29.46      3.54 o 
   2   1   9        2.52        4.19      2.91 o 
   3   1   9      628.83      675.48     12.46 o 
   4   1   9       17.45       15.05      3.27 o 
   5   1   9      180.31      190.57      6.56 o 
   6   1   9        2.66       -0.77      2.82 o 
   7   1   9        1.33        2.11      2.90 o 
   8   1   9       30.14       29.97      3.84 o 
   9   1   9      176.68      186.52      6.86 o 
  10   1   9        0.29        3.44      3.17 o 
  11   1   9      225.90      223.51     12.40 o 
  12   1   9        1.00        3.78      4.44 o 
  13   1   9        2.98        3.40      5.81 o 
  14   1   9        2.05       18.29     13.06 o 
   1   2   9      277.81      310.76     11.63 o 
   2   2   9       40.72       49.33      4.01 o 
   3   2   9        0.87        0.75      2.74 o 
   4   2   9        0.04        0.44      2.74 o 
   5   2   9      166.60      175.04      7.97 o 
   6   2   9       18.81       18.07      3.42 o 
   7   2   9      402.32      393.03      9.38 o 
   8   2   9        3.20        3.29      3.23 o 
   9   2   9       13.94       15.44      3.70 o 
  10   2   9        4.66        3.91      3.82 o 
  11   2   9       15.62       13.12      4.60 o 
  12   2   9        3.46        7.27      5.13 o 
  13   2   9      150.51      168.47     13.75 o 
   0   3   9        0.26       -3.52      3.70 o 
   1   3   9       20.65       14.53      3.21 o 
   2   3   9        0.01       -2.38      2.97 o 
   3   3   9      336.72      352.74      9.36 o 
   4   3   9       56.98       54.60      4.97 o 
   5   3   9       30.64       31.47      4.35 o 
   6   3   9        5.35        2.95      3.44 o 
   7   3   9       31.55       27.19      4.47 o 
   8   3   9       11.21        6.70      3.87 o 
   9   3   9      221.85      215.19     11.09 o 
  10   3   9       12.89       23.60      7.69 o 
  11   3   9      115.66      122.91     10.68 o 
  12   3   9        2.65       18.07      8.96 o 
   1   4   9      106.07      109.77      6.99 o 
   2   4   9       18.38       23.42      4.75 o 
   3   4   9        7.32        8.07      3.81 o 
   4   4   9        0.10        3.68      3.70 o 
   5   4   9       99.42      104.89      6.63 o 
   6   4   9       15.20       12.59      4.83 o 
   7   4   9      218.75      221.73     15.12 o 
   8   4   9        0.27        3.90      6.83 o 
   9   4   9        0.48       -2.70      6.73 o 
  10   4   9        5.07       11.22     10.90 o 
  11   4   9       35.45       33.69      7.88 o 
   0   5   9       19.40       31.72      8.52 o 
   1   5   9       10.69        6.28      4.01 o 
   2   5   9        0.92       -1.72      4.26 o 
   3   5   9      199.52      205.51     10.01 o 
   4   5   9        5.26        6.26      6.61 o 
   5   5   9       35.55       33.57      6.73 o 
   6   5   9        4.66       -1.48      5.53 o 
   7   5   9        4.19        6.53      5.75 o 
   8   5   9       10.79        8.54      9.09 o 
   1   6   9      162.03      158.46     11.74 o 
   2   6   9        0.51        0.36      6.17 o 
   3   6   9        1.20       -0.16      8.15 o 
   0   0  10      642.22      657.63     37.23 o 
   1   0  10       47.59       59.60     10.02 o 
   2   0  10      139.54      126.24     12.34 o 
   3   0  10       30.25       25.32      8.46 o 
   4   0  10        0.11       -0.31     12.44 o 
   5   0  10       23.47       19.04      8.66 o 
   6   0  10      166.74      180.94     14.35 o 
   1   1  10       59.88       52.92      5.58 o 
   2   1  10      136.10      144.45      8.31 o 
   3   1  10        0.37       -4.15      4.15 o 
   4   1  10      214.24      228.57     11.89 o 
   5   1  10       38.06       39.88      7.09 o 
   6   1  10       11.90       14.14     13.22 o 
   0   2  10      226.91      270.98     19.03 o 
   1   2  10       59.09       55.84      5.78 o 
   2   2  10       43.91       47.74      6.02 o 
   3   2  10       58.97       58.87      6.34 o 
   4   2  10        5.87        3.50      4.49 o 
   5   2  10       46.96       58.35     10.05 o 
   6   2  10       51.45       56.65     16.54 o 
   7   2  10        4.02        5.34      9.44 o 
   1   3  10      102.95      106.77      7.50 o 
   2   3  10       14.33       16.07      5.56 o 
   3   3  10        4.19        5.43      5.09 o 
   4   3  10       40.87       32.79      8.70 o 
   5   3  10       36.58       40.91      9.17 o 
                                                 
